# Supplementary material for: The Rsb Phosphoregulatory Network Controls Availability of the Primary Sigma Factor in Chlamydia trachomatis and Influences the Kinetics of Growth and Development
Source: PLoS Pathog. 2015 Aug 27;11(8):e1005125. doi: 10.1371/journal.ppat.1005125 (PMC4552016; doi:10.1371/journal.ppat.1005125)
Supplement: S1 Dataset — (XLSX) [file ppat.1005125.s002.xlsx]

## Sheet: Master
Experiment	Plate	Confluence	Infection	SS	Strain	Genotype	ID	hpi	Penicillin	ATc	Input	gDNA	gDNA_Load	SQ	SQ_load	SQ_I	Titre	Titre_I	Titre_SQ	RNA	RNA_Load
4.3.1	12-well	95	A	A	L2/25667R	pCT308-GFP	GFP	6	0	5	1.49689	34.83	10	5.09644	0.509644	0.340469	0	0	0
4.3.1	12-well	95	A	B	L2/25667R	pCT308-GFP	GFP	6	0	5	1.49689	19	10	4.92582	0.492582	0.329071	0	0	0
4.3.1	12-well	95	A	C	L2/25667R	pCT308-GFP	GFP	6	0	5	1.49689	42.17	10	2.96207	0.296207	0.197882	0	0	0
4.3.1	12-well	95	A	D	L2/25667R	pCT308-GFP	GFP	6	0	5	1.49689	22.5	10	5.86722	0.586722	0.391961	0	0	0
4.3.1	12-well	95	A	A	L2/25667R	pCT1310-RsbW	RsbW	6	0	5	3.51769	44.25	10	2.48989	0.248989	0.070782	0	0	0
4.3.1	12-well	95	A	B	L2/25667R	pCT1310-RsbW	RsbW	6	0	5	3.51769	18.25	10	4.23506	0.423506	0.120393	0	0	0
4.3.1	12-well	95	A	C	L2/25667R	pCT1310-RsbW	RsbW	6	0	5	3.51769	18.25	10	5.06831	0.506831	0.144081	0	0	0
4.3.1	12-well	95	A	D	L2/25667R	pCT1310-RsbW	RsbW	6	0	5	3.51769	38.5	10	2.9673	0.29673	0.0843536	0	0	0
4.3.1	12-well	95	A	A	L2/25667R	pCT1310-RsbV1	RsbV1	6	0	5	3.19336	49	10	6.44741	0.644741	0.2019	0	0	0
4.3.1	12-well	95	A	B	L2/25667R	pCT1310-RsbV1	RsbV1	6	0	5	3.19336	22.25	10	17.5912	1.75912	0.550868	0	0	0
4.3.1	12-well	95	A	C	L2/25667R	pCT1310-RsbV1	RsbV1	6	0	5	3.19336	50	10	5.13801	0.513801	0.160896	0	0	0
4.3.1	12-well	95	A	D	L2/25667R	pCT1310-RsbV1	RsbV1	6	0	5	3.19336	5	10	12.1539	1.21539	0.380598	0	0	0
4.3.1	12-well	95	A	A	L2/25667R	pCT308-GFP	GFP	12	0	5	1.49689	58.25	2	1.53496	0.767479	0.512716	0	0	0
4.3.1	12-well	95	A	B	L2/25667R	pCT308-GFP	GFP	12	0	5	1.49689	49.75	2	2.71686	1.35843	0.907503	0	0	0
4.3.1	12-well	95	A	C	L2/25667R	pCT308-GFP	GFP	12	0	5	1.49689	39.5	2	5.77983	2.88991	1.93061	0	0	0
4.3.1	12-well	95	A	D	L2/25667R	pCT308-GFP	GFP	12	0	5	1.49689	44.5	2	3.32364	1.66182	1.11018	0	0	0
4.3.1	12-well	95	A	A	L2/25667R	pCT1310-RsbW	RsbW	12	0	5	3.51769	48	2	1.59414	0.797072	0.22659	0	0	0
4.3.1	12-well	95	A	B	L2/25667R	pCT1310-RsbW	RsbW	12	0	5	3.51769	39.67	2	2.18757	1.09379	0.310939	0	0	0
4.3.1	12-well	95	A	C	L2/25667R	pCT1310-RsbW	RsbW	12	0	5	3.51769	44	2	2.20578	1.10289	0.313528	0	0	0
4.3.1	12-well	95	A	D	L2/25667R	pCT1310-RsbW	RsbW	12	0	5	3.51769	50.25	2	6.50042	3.25021	0.923961	0	0	0
4.3.1	12-well	95	A	A	L2/25667R	pCT1310-RsbV1	RsbV1	12	0	5	3.19336	37.25	2	13.1839	6.59193	2.06426	0	0	0
4.3.1	12-well	95	A	B	L2/25667R	pCT1310-RsbV1	RsbV1	12	0	5	3.19336	24.5	2	10.151	5.07551	1.58939	0	0	0
4.3.1	12-well	95	A	C	L2/25667R	pCT1310-RsbV1	RsbV1	12	0	5	3.19336	44	2	11.1449	5.57247	1.74502	0	0	0
4.3.1	12-well	95	A	D	L2/25667R	pCT1310-RsbV1	RsbV1	12	0	5	3.19336	45.25	2	7.04993	3.52497	1.10384	0	0	0
4.3.1	12-well	95	B	A	L2/25667R	pCT308-GFP	GFP	18	0	5	1.74637	45.75	2	18.2672	9.13359	5.23004	0	0	0
4.3.1	12-well	95	B	B	L2/25667R	pCT308-GFP	GFP	18	0	5	1.74637	40	2	25.1992	12.5996	7.21473	0	0	0
4.3.1	12-well	95	B	C	L2/25667R	pCT308-GFP	GFP	18	0	5	1.74637	27	2	58.5633	29.2816	16.7671	0	0	0
4.3.1	12-well	95	B	D	L2/25667R	pCT308-GFP	GFP	18	0	5	1.74637	43	2	19.5982	9.79908	5.61111	0	0	0
4.3.1	12-well	95	B	A	L2/25667R	pCT1310-RsbW	RsbW	18	0	5	2.39003	29.25	2	17.753	8.87648	3.71396	0	0	0
4.3.1	12-well	95	B	B	L2/25667R	pCT1310-RsbW	RsbW	18	0	5	2.39003	37.17	2	15.5722	7.78611	3.25774	0	0	0
4.3.1	12-well	95	B	C	L2/25667R	pCT1310-RsbW	RsbW	18	0	5	2.39003	27.25	2	19.8329	9.91643	4.14908	0	0	0
4.3.1	12-well	95	B	D	L2/25667R	pCT1310-RsbW	RsbW	18	0	5	2.39003	30.5	2	15.1127	7.55633	3.1616	0	0	0
4.3.1	12-well	95	B	A	L2/25667R	pCT1310-RsbV1	RsbV1	18	0	5	1.59668	31.83	2	128.848	64.4242	40.3488	0	0	0
4.3.1	12-well	95	B	B	L2/25667R	pCT1310-RsbV1	RsbV1	18	0	5	1.59668	50.25	2	35.1848	17.5924	11.0181	0	0	0
4.3.1	12-well	95	B	C	L2/25667R	pCT1310-RsbV1	RsbV1	18	0	5	1.59668	39.33	2	46.5034	23.2517	14.5625	0	0	0
4.3.1	12-well	95	B	D	L2/25667R	pCT1310-RsbV1	RsbV1	18	0	5	1.59668	17.5	2	66.8908	33.4454	20.9468	0	0	0
4.3.1	12-well	95	B	A	L2/25667R	pCT308-GFP	GFP	24	0	5	1.74637	41.75	2	78.6676	39.3338	22.5232	1.74637e+06	1e+06	22464.9
4.3.1	12-well	95	B	B	L2/25667R	pCT308-GFP	GFP	24	0	5	1.74637	27.75	2	77.322	38.661	22.1379	3.92933e+06	2.25e+06	50546.1
4.3.1	12-well	95	B	C	L2/25667R	pCT308-GFP	GFP	24	0	5	1.74637	39.75	2	111.093	55.5466	31.8069	3.49274e+06	2e+06	44929.9
4.3.1	12-well	95	B	D	L2/25667R	pCT308-GFP	GFP	24	0	5	1.74637	34.5	2	139.582	69.7912	39.9636	2.7443e+06	1.57143e+06	21894.6
4.3.1	12-well	95	B	A	L2/25667R	pCT1310-RsbW	RsbW	24	0	5	2.39003	42.75	2	163.143	81.5717	34.13	3.11852e+06	1.3048e+06	18179.7
4.3.1	12-well	95	B	B	L2/25667R	pCT1310-RsbW	RsbW	24	0	5	2.39003	33.75	2	127.909	63.9543	26.7587	1.37215e+06	574113	7999.07
4.3.1	12-well	95	B	C	L2/25667R	pCT1310-RsbW	RsbW	24	0	5	2.39003	32.25	2	130.995	65.4974	27.4044	1.87111e+06	782881	11515.3
4.3.1	12-well	95	B	D	L2/25667R	pCT1310-RsbW	RsbW	24	0	5	2.39003	37.25	2	154.031	77.0155	32.2236	748444	313152	4606.13
4.3.1	12-well	95	B	A	L2/25667R	pCT1310-RsbV1	RsbV1	24	0	5	1.59668	32	2	122.89	61.4452	38.4831	7.85867e+06	4.92188e+06	72395.4
4.3.1	12-well	95	B	B	L2/25667R	pCT1310-RsbV1	RsbV1	24	0	5	1.59668	53.25	2	67.2019	33.6009	21.0442	7.11022e+06	4453125	63984.1
4.3.1	12-well	95	B	C	L2/25667R	pCT1310-RsbV1	RsbV1	24	0	5	1.59668	30.75	2	197.071	98.5354	61.7126	8.48237e+06	5.3125e+06	76331.9
4.3.1	12-well	95	B	D	L2/25667R	pCT1310-RsbV1	RsbV1	24	0	5	1.59668	32.25	2	153.311	76.6557	48.0094	7.60919e+06	4.76563e+06	68474.2
4.3.1	12-well	95	A	A	L2/25667R	pCT308-GFP	GFP	30	0	5	1.49689	48	2	566.201	283.101	189.126	4.24119e+07	2.83333e+07	128754
4.3.1	12-well	95	A	B	L2/25667R	pCT308-GFP	GFP	30	0	5	1.49689	40.5	2	186.9	93.4498	62.4293	6.36178e+07	4.25e+07	193131
4.3.1	12-well	95	A	C	L2/25667R	pCT308-GFP	GFP	30	0	5	1.49689	8	2	567.249	283.625	189.476	5.23911e+07	3.5e+07	159049
4.3.1	12-well	95	A	D	L2/25667R	pCT308-GFP	GFP	30	0	5	1.49689	33	2	273.229	136.614	91.2655	3.49274e+07	2.33333e+07	99510.8
4.3.1	12-well	95	A	A	L2/25667R	pCT1310-RsbW	RsbW	30	0	5	3.51769	30.8	2	625.059	312.529	88.8451	4.98963e+07	1.41844e+07	60492.9
4.3.1	12-well	95	A	B	L2/25667R	pCT1310-RsbW	RsbW	30	0	5	3.51769	20	2	508.595	254.298	72.2911	6.61126e+07	1.87943e+07	80153.1
4.3.1	12-well	95	A	C	L2/25667R	pCT1310-RsbW	RsbW	30	0	5	3.51769	28.26	2	888.845	444.423	126.339	67360000	1.91489e+07	68246.7
4.3.1	12-well	95	A	D	L2/25667R	pCT1310-RsbW	RsbW	30	0	5	3.51769	11	2	416.476	208.238	59.1973	4.49067e+07	1.2766e+07	45497.8
4.3.1	12-well	95	A	A	L2/25667R	pCT1310-RsbV1	RsbV1	30	0	5	3.19336	20.17	2	378.183	189.092	59.2139	134720000	4.21875e+07	150356
4.3.1	12-well	95	A	B	L2/25667R	pCT1310-RsbV1	RsbV1	30	0	5	3.19336	23.5	2	586.662	293.331	91.8565	1.18504e+08	3.71094e+07	138210
4.3.1	12-well	95	A	C	L2/25667R	pCT1310-RsbV1	RsbV1	30	0	5	3.19336	23	2	544.591	272.295	85.2692	2.84409e+08	8.90625e+07	331704
4.3.1	12-well	95	A	D	L2/25667R	pCT1310-RsbV1	RsbV1	30	0	5	3.19336	18.5	2	479.749	239.874	75.1165	1.37215e+08	4.29688e+07	160032
4.3.2	12-well	98	A	A	L2/25667R	pCT308-GFP	GFP	6	0	5	1.73639	48.9167	2	0.631753	0.315876	0.181915	0	0	0
4.3.2	12-well	98	A	B	L2/25667R	pCT308-GFP	GFP	6	0	5	1.73639	20	2	0.648404	0.324202	0.18671	0	0	0
4.3.2	12-well	98	A	C	L2/25667R	pCT308-GFP	GFP	6	0	5	1.73639	46.5	2	0.222772	0.111386	0.064148	0	0	0
4.3.2	12-well	98	A	A	L2/25667R	pCT1310-RsbW	RsbW	6	0	5	2.96384	36.0625	2	0.210377	0.105189	0.0354907	0	0	0
4.3.2	12-well	98	A	B	L2/25667R	pCT1310-RsbW	RsbW	6	0	5	2.96384	41.25	2	0.330667	0.165334	0.0557836	0	0	0
4.3.2	12-well	98	A	C	L2/25667R	pCT1310-RsbW	RsbW	6	0	5	2.96384	51.375	2	0.0611284	0.0305642	0.0103124	0	0	0
4.3.2	12-well	98	A	A	L2/25667R	pCT1310-RsbV1	RsbV1	6	0	5	1.61664	36.5	2	0.501354	0.250677	0.15506	0	0	0
4.3.2	12-well	98	A	B	L2/25667R	pCT1310-RsbV1	RsbV1	6	0	5	1.61664	29.5	2	1.77341	0.886703	0.548485	0	0	0
4.3.2	12-well	98	A	C	L2/25667R	pCT1310-RsbV1	RsbV1	6	0	5	1.61664	46.375	2	1.53867	0.769337	0.475886	0	0	0
4.3.2	12-well	98	A	A	L2/434/Bu	rsbV1::GII	ΔRsbV1	6	0	5	0.923081	35.9375	2	1.49559	0.747794	0.810106	0	0	0
4.3.2	12-well	98	A	B	L2/434/Bu	rsbV1::GII	ΔRsbV1	6	0	5	0.923081	31.625	2	0.591814	0.295907	0.320564	0	0	0
4.3.2	12-well	98	A	C	L2/434/Bu	rsbV1::GII	ΔRsbV1	6	0	5	0.923081	42.1667	2	0.966793	0.483396	0.523677	0	0	0
4.3.2	12-well	98	A	A	L2/25667R	pCT308-GFP	GFP	12	0	5	1.73639	26.25	2	0.730857	0.365428	0.210453	0	0	0	223.5	31.25
4.3.2	12-well	98	A	B	L2/25667R	pCT308-GFP	GFP	12	0	5	1.73639	11.2	2	0.928577	0.464289	0.267387	0	0	0	453	31.25
4.3.2	12-well	98	A	C	L2/25667R	pCT308-GFP	GFP	12	0	5	1.73639	9.91667	2	0.436254	0.218127	0.125621	0	0	0	327	31.25
4.3.2	12-well	98	A	A	L2/25667R	pCT1310-RsbW	RsbW	12	0	5	2.96384	34.4	2	0.757197	0.378599	0.127739	0	0	0	393.5	31.25
4.3.2	12-well	98	A	B	L2/25667R	pCT1310-RsbW	RsbW	12	0	5	2.96384	28	2	0.463077	0.231539	0.0781211	0	0	0	377	31.25
4.3.2	12-well	98	A	C	L2/25667R	pCT1310-RsbW	RsbW	12	0	5	2.96384	28.5625	2	0.702111	0.351055	0.118446	0	0	0	426	31.25
4.3.2	12-well	98	A	A	L2/25667R	pCT1310-RsbV1	RsbV1	12	0	5	1.61664	12.7222	2	1.13148	0.565738	0.349947	0	0	0	390.5	31.25
4.3.2	12-well	98	A	B	L2/25667R	pCT1310-RsbV1	RsbV1	12	0	5	1.61664	17.4375	2	2.92529	1.46265	0.904745	0	0	0	418.5	31.25
4.3.2	12-well	98	A	C	L2/25667R	pCT1310-RsbV1	RsbV1	12	0	5	1.61664	4.83333	2	3.57846	1.78923	1.10676	0	0	0	373	31.25
4.3.2	12-well	98	A	A	L2/434/Bu	rsbV1::GII	ΔRsbV1	12	0	5	0.923081	9.78571	2	1.81297	0.906486	0.982022	0	0	0	376	31.25
4.3.2	12-well	98	A	B	L2/434/Bu	rsbV1::GII	ΔRsbV1	12	0	5	0.923081	6.64286	2	0.849512	0.424756	0.46015	0	0	0	402	31.25
4.3.2	12-well	98	A	C	L2/434/Bu	rsbV1::GII	ΔRsbV1	12	0	5	0.923081	7.25	2	2.71537	1.35769	1.47082	0	0	0	348	31.25
4.3.2	12-well	98	B	A	L2/25667R	pCT308-GFP	GFP	18	0	5	1.39211	21.9	2	22.5208	11.2604	8.08875	0	0	0	437	31.25
4.3.2	12-well	98	B	B	L2/25667R	pCT308-GFP	GFP	18	0	5	1.39211	6	2	32.1423	16.0711	11.5445	0	0	0	464	31.25
4.3.2	12-well	98	B	C	L2/25667R	pCT308-GFP	GFP	18	0	5	1.39211	13.9	2	49.1112	24.5556	17.6392	0	0	0	466.5	31.25
4.3.2	12-well	98	B	A	L2/25667R	pCT1310-RsbW	RsbW	18	0	5	3.24825	11.8333	2	33.469	16.7345	5.15186	0	0	0	438.5	31.25
4.3.2	12-well	98	B	B	L2/25667R	pCT1310-RsbW	RsbW	18	0	5	3.24825	9.35714	2	41.5948	20.7974	6.40265	0	0	0	410.5	31.25
4.3.2	12-well	98	B	C	L2/25667R	pCT1310-RsbW	RsbW	18	0	5	3.24825	14.6667	2	105.574	52.7872	16.251	0	0	0	390.5	31.25
4.3.2	12-well	98	B	A	L2/25667R	pCT1310-RsbV1	RsbV1	18	0	5	2.12558	31.5	2	7.94989	3.97494	1.87005	0	0	0	458.5	31.25
4.3.2	12-well	98	B	B	L2/25667R	pCT1310-RsbV1	RsbV1	18	0	5	2.12558	49.1667	2	32.2436	16.1218	7.58464	0	0	0	460	31.25
4.3.2	12-well	98	B	C	L2/25667R	pCT1310-RsbV1	RsbV1	18	0	5	2.12558	42.9167	2	36.3841	18.1921	8.55863	0	0	0	419	31.25
4.3.2	12-well	98	B	A	L2/434/Bu	rsbV1::GII	ΔRsbV1	18	0	5	0.778382	37.1667	2	7.81154	3.90577	5.0178	0	0	0	403.5	31.25
4.3.2	12-well	98	B	B	L2/434/Bu	rsbV1::GII	ΔRsbV1	18	0	5	0.778382	10.25	2	4.01455	2.00727	2.57878	0	0	0	418	31.25
4.3.2	12-well	98	B	C	L2/434/Bu	rsbV1::GII	ΔRsbV1	18	0	5	0.778382	26.6	2	6.45158	3.22579	4.14422	0	0	0	480	31.25
4.3.2	12-well	98	B	A	L2/25667R	pCT308-GFP	GFP	24	0	5	1.39211	26	2	77.0856	38.5428	27.6867	2.61956e+06	1.88172e+06	31450.3	517.5	31.25
4.3.2	12-well	98	B	B	L2/25667R	pCT308-GFP	GFP	24	0	5	1.39211	7.21429	2	231.63	115.815	83.194	1.30978e+06	940860	15725.2	590.5	31.25
4.3.2	12-well	98	B	C	L2/25667R	pCT308-GFP	GFP	24	0	5	1.39211	44	2	50.2738	25.1369	18.0567	1.74637e+06	1.25448e+06	20966.9	455.5	31.25
4.3.2	12-well	98	B	A	L2/25667R	pCT1310-RsbW	RsbW	24	0	5	3.24825	18.6	2	137.362	68.6809	21.144	477133	146889	1453.8	432	31.25
4.3.2	12-well	98	B	B	L2/25667R	pCT1310-RsbW	RsbW	24	0	5	3.24825	27.75	2	73.8799	36.9399	11.3723	698548	215054	2128.44	423.5	31.25
4.3.2	12-well	98	B	C	L2/25667R	pCT1310-RsbW	RsbW	24	0	5	3.24825	8.88462	2	394.986	197.493	60.7999	536385	165131	1634.34	446.5	31.25
4.3.2	12-well	98	B	A	L2/25667R	pCT1310-RsbV1	RsbV1	24	0	5	2.12558	48.4167	2	126.523	63.2616	29.762	4.24119e+06	1.99531e+06	15303.1	559	31.25
4.3.2	12-well	98	B	B	L2/25667R	pCT1310-RsbV1	RsbV1	24	0	5	2.12558	16.3	2	366.704	183.352	86.2597	4.61541e+06	2.17136e+06	16653.4	433	31.25
4.3.2	12-well	98	B	C	L2/25667R	pCT1310-RsbV1	RsbV1	24	0	5	2.12558	28.7	2	289.086	144.543	68.0015	3.74222e+06	1.76056e+06	13502.8	444.5	31.25
4.3.2	12-well	98	B	A	L2/434/Bu	rsbV1::GII	ΔRsbV1	24	0	5	0.778382	24.4375	2	69.6488	34.8244	44.7395	6548.89	8413.46	359.781	466	31.25
4.3.2	12-well	98	B	B	L2/434/Bu	rsbV1::GII	ΔRsbV1	24	0	5	0.778382	29.5	2	41.8443	20.9221	26.879	3742.22	4807.69	205.589	408.5	31.25
4.3.2	12-well	98	B	C	L2/434/Bu	rsbV1::GII	ΔRsbV1	24	0	5	0.778382	6.92857	2	28.8166	14.4083	18.5105	3118.52	4006.41	171.324	471	31.25
4.3.2	12-well	98	A	A	L2/25667R	pCT308-GFP	GFP	30	0	5	1.73639	28.4	2	230.305	115.153	66.3171	1.69647e+07	9.77011e+06	48272.5	374	31.25
4.3.2	12-well	98	A	B	L2/25667R	pCT308-GFP	GFP	30	0	5	1.73639	32.6	2	482.07	241.035	138.814	1.62163e+07	9.33908e+06	46142.8	440	31.25
4.3.2	12-well	98	A	C	L2/25667R	pCT308-GFP	GFP	30	0	5	1.73639	18.7812	2	501.996	250.998	144.552	2.0707e+07	1.19253e+07	58920.8	456	31.25
4.3.2	12-well	98	A	A	L2/25667R	pCT1310-RsbW	RsbW	30	0	5	2.96384	29	2	479.255	239.627	80.8503	2.3077e+07	7.7862e+06	32759	223	31.25
4.3.2	12-well	98	A	B	L2/25667R	pCT1310-RsbW	RsbW	30	0	5	2.96384	24.75	2	521.809	260.904	88.0292	1.72142e+07	5.80808e+06	24436.4	385	31.25
4.3.2	12-well	98	A	C	L2/25667R	pCT1310-RsbW	RsbW	30	0	5	2.96384	21	2	425.023	212.512	71.7015	1.48441e+07	5.00842e+06	21072	352	31.25
4.3.2	12-well	98	A	A	L2/25667R	pCT1310-RsbV1	RsbV1	30	0	5	1.61664	8.66667	2	671.585	335.793	207.71	2.24533e+07	1.38889e+07	47794.1	376.5	31.25
4.3.2	12-well	98	A	B	L2/25667R	pCT1310-RsbV1	RsbV1	30	0	5	1.61664	34.6429	2	490.338	245.169	151.653	1.99585e+07	1.23457e+07	42483.6	289	31.25
4.3.2	12-well	98	A	C	L2/25667R	pCT1310-RsbV1	RsbV1	30	0	5	1.61664	30.25	2	581.669	290.834	179.901	2.86904e+07	1.77469e+07	61070.2	398	31.25
4.3.2	12-well	98	A	A	L2/434/Bu	rsbV1::GII	ΔRsbV1	30	0	5	0.923081	25.5833	2	137.594	68.7968	74.5295	1.37215e+06	1.48649e+06	17200.7	464.5	31.25
4.3.2	12-well	98	A	B	L2/434/Bu	rsbV1::GII	ΔRsbV1	30	0	5	0.923081	23	2	171.47	85.7352	92.8793	748444	810811	9382.22	245	31.25
4.3.2	12-well	98	A	C	L2/434/Bu	rsbV1::GII	ΔRsbV1	30	0	5	0.923081	29.6	2	209.456	104.728	113.455	1.24741e+06	1.35135e+06	15637	379	31.25

## Sheet: Standard Curves
Date	run type	Efficiency	slope	y-intercept	R^2
2015-04-20	gDNA (ct652.1)	89.3151	-3.60769	33.7754	0.99894
2015-04-20	gDNA (ct652.1)	93.999	-3.47464	33.537	0.996498
2015-05-19	gDNA (ct652.1)	87.8402	-3.65245	32.4998	0.995942
2015-05-19	gDNA (ct652.1)	89.2608	-3.60932	32.4722	0.993756
2015-05-27	rRNA_16S (A)	97.6353	-3.37993	30.7275	0.997151
2015-05-28	rRNA_16S (B)	90.1192	-3.58389	30.9127	0.987805
2015-05-28	gDNA (rRNA_16S)	93.6729	-3.48349	30.7411	0.99755
2015-05-28	gDNA (rRNA_16S)	93.0095	-3.50166	30.7479	0.995987
2015-05-29	ompA	92.1752	-3.52488	32.0024	0.998068
2015-05-29	rRNA_16S (C)	94.5039	-3.46107	30.6621	0.995364
2015-05-30	hctB (A)	94.3126	-3.46619	32.6311	0.994707
2015-06-01	hctB (B)	96.1372	-3.4181	31.3328	0.97772
2015-06-01	hctB (C)	84.7559	-3.75096	32.2283	0.997691
2015-06-02	rsbW (A)	83.8035	-3.78281	33.4831	0.997904
2015-06-02	rsbW (B)	88.3575	-3.63659	32.1752	0.997135
2015-06-02	rsbW (C)	88.2803	-3.63894	34.3922	0.997282
2015-06-02	rsbV1 (A)	94.5153	-3.46076	34.794	0.996518
2015-06-03	rsbV1 (B)	98.0233	-3.37022	34.3793	0.992314
2015-06-03	rsbV1 (C)	91.5843	-3.54158	34.7902	0.998932

## Sheet: Expression
Experiment	Plate	SS	Genotype	hpi	Target	gDNA1	gDNA2	GAPDH_Cq	slope	Efficiency	Cq	pbc_Norm_Expression	Norm_Expression	GFP_tp	Rel_Expression	RsbV1_RsbW
4.3.2	12-well	A	pCT308-GFP	12	16S rRNA	1.73261e-09	1.0914e-09	22.23	-3.37993	1.97635	23.1019	8.74473	123.121	147.563	0.83436	0.01409
4.3.2	12-well	A	pCT1310-RsbW	12	16S rRNA	5.25727e-10	8.56981e-10	21.78	-3.37993	1.97635	23.4311	8.55742	120.483	147.563	0.816488	0.0159189
4.3.2	12-well	A	pCT1310-RsbV1	12	16S rRNA	2.64485e-09	1.65459e-09	23.68	-3.37993	1.97635	22.4298	18.5248	260.819	147.563	1.76751	0.344933
4.3.2	12-well	A	rsbV1::GII	12	16S rRNA	1.88132e-09	2.70266e-09	24	-3.37993	1.97635	26.6034	1.16093	16.3451	147.563	0.110767	0
4.3.2	12-well	A	pCT308-GFP	18	16S rRNA	5.82925e-08	3.20411e-08	19.62	-3.37993	1.97635	16.5513	54.7422	770.737	654.111	1.1783	-0.149299
4.3.2	12-well	A	pCT1310-RsbW	18	16S rRNA	2.805e-08	4.58079e-08	21.07	-3.37993	1.97635	17.8088	42.1828	593.908	654.111	0.907962	-0.163496
4.3.2	12-well	A	pCT1310-RsbV1	18	16S rRNA	1.6675e-08	1.18978e-08	20.52	-3.37993	1.97635	16.0877	179.636	2529.17	654.111	3.86658	24.3215
4.3.2	12-well	A	rsbV1::GII	18	16S rRNA	3.39075e-09	1.05998e-08	20.72	-3.37993	1.97635	19.42	30.4841	429.197	654.111	0.656153	0
4.3.2	12-well	A	pCT308-GFP	24	16S rRNA	5.36587e-08	1.2762e-07	19.39	-3.37993	1.97635	16.2505	44.8392	631.309	543.615	1.16132	-0.0725585
4.3.2	12-well	A	pCT1310-RsbW	24	16S rRNA	1.24772e-07	2.25441e-07	21.05	-3.37993	1.97635	16.5277	46.3553	652.655	543.615	1.20058	-0.0378092
4.3.2	12-well	A	pCT1310-RsbV1	24	16S rRNA	5.26287e-08	2.09233e-07	19.16	-3.37993	1.97635	14.0345	166.377	2342.49	543.615	4.30909	24.1344
4.3.2	12-well	A	rsbV1::GII	24	16S rRNA	3.76607e-08	1.153e-07	18.75	-3.37993	1.97635	14.7962	108.41	1526.34	543.615	2.80776	0
4.3.2	12-well	A	pCT308-GFP	30	16S rRNA	1.4784e-07	3.80519e-07	20.13	-3.37993	1.97635	14.1225	145.871	2053.78	1097.93	1.8706	-0.0573519
4.3.2	12-well	A	pCT1310-RsbW	30	16S rRNA	4.53281e-07	7.91312e-07	20.12	-3.37993	1.97635	14.3529	78.1952	1100.94	1097.93	1.00274	-0.151043
4.3.2	12-well	A	pCT1310-RsbV1	30	16S rRNA	1.88512e-07	1.10793e-06	20.14	-3.37993	1.97635	14.7374	69.3621	976.577	1097.93	0.889471	5.65055
4.3.2	12-well	A	rsbV1::GII	30	16S rRNA	7.04821e-08	2.26005e-07	20.59	-3.37993	1.97635	16.3213	52.4406	738.332	1097.93	0.672476	0
4.3.2	12-well	B	pCT308-GFP	12	16S rRNA	1.45628e-09	1.31471e-09	17.77	-3.58389	1.90119	18.3481	96.5039	96.5039	147.563	0.653985	-0.0611023
4.3.2	12-well	B	pCT1310-RsbW	12	16S rRNA	1.48435e-09	8.56981e-10	18.1	-3.58389	1.90119	18.5353	106.261	106.261	147.563	0.720108	-0.0600246
4.3.2	12-well	B	pCT1310-RsbV1	12	16S rRNA	5.14456e-10	4.32827e-09	18.18	-3.58389	1.90119	16.5776	334.101	334.101	147.563	2.26413	0.0522303
4.3.2	12-well	B	rsbV1::GII	12	16S rRNA	3.66106e-09	1.27144e-09	17.9	-3.58389	1.90119	20.5988	19.0387	19.0387	147.563	0.129021	0
4.3.2	12-well	B	pCT308-GFP	18	16S rRNA	1.99806e-08	4.67157e-08	18.03	-3.58389	1.90119	12.8335	776.957	776.957	654.111	1.18781	-0.197555
4.3.2	12-well	B	pCT1310-RsbW	18	16S rRNA	1.19584e-07	6.09487e-08	17.58	-3.58389	1.90119	12.2756	569.094	569.094	654.111	0.870026	-0.196928
4.3.2	12-well	B	pCT1310-RsbV1	18	16S rRNA	2.81198e-08	4.69705e-08	17.47	-3.58389	1.90119	11.7274	1194.07	1194.07	654.111	1.82549	4.18093
4.3.2	12-well	B	rsbV1::GII	18	16S rRNA	1.39815e-08	5.72383e-09	17.63	-3.58389	1.90119	14.2146	514.676	514.676	654.111	0.786833	0
4.3.2	12-well	B	pCT308-GFP	24	16S rRNA	6.53678e-08	3.83541e-07	18.02	-3.58389	1.90119	12.811	345.057	345.057	543.615	0.634746	-0.122104
4.3.2	12-well	B	pCT1310-RsbW	24	16S rRNA	6.12604e-08	1.21779e-07	17.59	-3.58389	1.90119	9.05516	4495.16	4495.16	543.615	8.26901	-0.0830925
4.3.2	12-well	B	pCT1310-RsbV1	24	16S rRNA	2.58098e-07	6.02844e-07	17.32	-3.58389	1.90119	10.1942	921.479	921.479	543.615	1.69509	2.71033
4.3.2	12-well	B	rsbV1::GII	24	16S rRNA	1.95063e-08	6.92371e-08	17.47	-3.58389	1.90119	12.4035	769.052	769.052	543.615	1.4147	0
4.3.2	12-well	B	pCT308-GFP	30	16S rRNA	3.6346e-07	7.95372e-07	18.09	-3.58389	1.90119	11.0937	578.285	578.285	1097.93	0.526704	-0.175116
4.3.2	12-well	B	pCT1310-RsbW	30	16S rRNA	6.03148e-07	8.59772e-07	17.45	-3.58389	1.90119	9.00273	1533.87	1533.87	1097.93	1.39706	-0.162348
4.3.2	12-well	B	pCT1310-RsbV1	30	16S rRNA	1.93301e-06	8.02953e-07	17.68	-3.58389	1.90119	8.0263	2364.97	2364.97	1097.93	2.15403	2.02637
4.3.2	12-well	B	rsbV1::GII	30	16S rRNA	1.15637e-07	2.83573e-07	18.23	-3.58389	1.90119	12.2654	492.694	492.694	1097.93	0.448749	0
4.3.2	12-well	C	pCT308-GFP	12	16S rRNA	1.89321e-09	6.52154e-10	18.1374	-3.46107	1.94504	17.7028	123.654	270.431	147.563	1.83265	-0.046716
4.3.2	12-well	C	pCT1310-RsbW	12	16S rRNA	5.89915e-10	1.01701e-09	16.5096	-3.46107	1.94504	18.1786	61.3876	134.255	147.563	0.909814	-0.0466028
4.3.2	12-well	C	pCT1310-RsbV1	12	16S rRNA	3.67611e-09	5.17916e-09	19.2336	-3.46107	1.94504	16.7939	167.032	365.298	147.563	2.47554	0.329431
4.3.2	12-well	C	rsbV1::GII	12	16S rRNA	1.28972e-09	4.05831e-09	17.9863	-3.46107	1.94504	19.9304	18.5805	40.6357	147.563	0.275378	0
4.3.2	12-well	C	pCT308-GFP	18	16S rRNA	4.51177e-08	7.29854e-08	16.9926	-3.46107	1.94504	13.3197	213.699	467.36	654.111	0.714496	-0.175986
4.3.2	12-well	C	pCT1310-RsbW	18	16S rRNA	2.83049e-08	1.55413e-07	17.0265	-3.46107	1.94504	12.7811	287.792	629.402	654.111	0.962224	-0.184326
4.3.2	12-well	C	pCT1310-RsbV1	18	16S rRNA	3.44665e-08	5.40678e-08	17.1152	-3.46107	1.94504	12.128	568.064	1242.36	654.111	1.8993	5.48497
4.3.2	12-well	C	rsbV1::GII	18	16S rRNA	7.82284e-09	9.63734e-09	16.7314	-3.46107	1.94504	14.6582	205.973	450.464	654.111	0.688666	0
4.3.2	12-well	C	pCT308-GFP	24	16S rRNA	1.02165e-07	8.2923e-08	17.285	-3.46107	1.94504	12.4313	337.204	737.466	543.615	1.35659	-0.0909038
4.3.2	12-well	C	pCT1310-RsbW	24	16S rRNA	2.26158e-07	6.53973e-07	16.9068	-3.46107	1.94504	10.6881	461.464	1009.22	543.615	1.8565	-0.0928728
4.3.2	12-well	C	pCT1310-RsbV1	24	16S rRNA	3.77721e-07	4.76022e-07	16.6787	-3.46107	1.94504	9.34517	992.231	2170.01	543.615	3.99181	6.38802
4.3.2	12-well	C	rsbV1::GII	24	16S rRNA	1.14225e-08	4.70719e-08	17.658	-3.46107	1.94504	13.1344	478.928	1047.42	543.615	1.92676	0
4.3.2	12-well	C	pCT308-GFP	30	16S rRNA	3.9341e-07	8.31003e-07	17.9153	-3.46107	1.94504	10.7665	509.541	1114.37	1097.93	1.01497	-0.0764534
4.3.2	12-well	C	pCT1310-RsbW	30	16S rRNA	1.79809e-08	7.02911e-07	17.4339	-3.46107	1.94504	9.85051	1788.75	3912	1097.93	3.56306	0.0625157
4.3.2	12-well	C	pCT1310-RsbV1	30	16S rRNA	7.37986e-07	9.62777e-07	17.5542	-3.46107	1.94504	10.2939	507.074	1108.97	1097.93	1.01006	5.67563
4.3.2	12-well	C	rsbV1::GII	30	16S rRNA	1.77423e-07	3.46592e-07	17.9582	-3.46107	1.94504	13.4938	127.945	279.815	1097.93	0.254857	0
4.3.2	12-well	A	pCT308-GFP	12	ompA	1.73261e-09	1.0914e-09	22.23	-3.52488	1.9218	31.5998	0.0648112	0.912503	1.04675	0.871747	0.01409
4.3.2	12-well	A	pCT1310-RsbW	12	ompA	5.25727e-10	8.56981e-10	21.78	-3.52488	1.9218	32.192	0.0539074	0.758984	1.04675	0.725085	0.0159189
4.3.2	12-well	A	pCT1310-RsbV1	12	ompA	2.64485e-09	1.65459e-09	23.68	-3.52488	1.9218	30.6251	0.164183	2.3116	1.04675	2.20835	0.344933
4.3.2	12-well	A	rsbV1::GII	12	ompA	1.88132e-09	2.70266e-09	24	-3.52488	1.9218	33.1995	0.032873	0.462832	1.04675	0.44216	0
4.3.2	12-well	A	pCT308-GFP	18	ompA	5.82925e-08	3.20411e-08	19.62	-3.52488	1.9218	23.0539	1.24362	17.5095	11.6084	1.50835	-0.149299
4.3.2	12-well	A	pCT1310-RsbW	18	ompA	2.805e-08	4.58079e-08	21.07	-3.52488	1.9218	24.28	1.01319	14.2651	11.6084	1.22886	-0.163496
4.3.2	12-well	A	pCT1310-RsbV1	18	ompA	1.6675e-08	1.18978e-08	20.52	-3.52488	1.9218	21.9173	6.25273	88.0347	11.6084	7.58372	24.3215
4.3.2	12-well	A	rsbV1::GII	18	ompA	3.39075e-09	1.05998e-08	20.72	-3.52488	1.9218	26.538	0.502013	7.06804	11.6084	0.608874	0
4.3.2	12-well	A	pCT308-GFP	24	ompA	5.36587e-08	1.2762e-07	19.39	-3.52488	1.9218	21.7091	1.99782	28.1281	16.6523	1.68914	-0.0725585
4.3.2	12-well	A	pCT1310-RsbW	24	ompA	1.24772e-07	2.25441e-07	21.05	-3.52488	1.9218	22.0523	1.9936	28.0688	16.6523	1.68557	-0.0378092
4.3.2	12-well	A	pCT1310-RsbV1	24	ompA	5.26287e-08	2.09233e-07	19.16	-3.52488	1.9218	20.5593	3.47184	48.8815	16.6523	2.93541	24.1344
4.3.2	12-well	A	rsbV1::GII	24	ompA	3.76607e-08	1.153e-07	18.75	-3.52488	1.9218	20.4961	3.96115	55.7707	16.6523	3.34912	0
4.3.2	12-well	A	pCT308-GFP	30	ompA	1.4784e-07	3.80519e-07	20.13	-3.52488	1.9218	21.2364	2.07671	29.2388	24.8598	1.17615	-0.0573519
4.3.2	12-well	A	pCT1310-RsbW	30	ompA	4.53281e-07	7.91312e-07	20.12	-3.52488	1.9218	22.108	0.737008	10.3766	24.8598	0.417406	-0.151043
4.3.2	12-well	A	pCT1310-RsbV1	30	ompA	1.88512e-07	1.10793e-06	20.14	-3.52488	1.9218	22.2855	0.756535	10.6516	24.8598	0.428465	5.65055
4.3.2	12-well	A	rsbV1::GII	30	ompA	7.04821e-08	2.26005e-07	20.59	-3.52488	1.9218	23.1608	0.949833	13.3731	24.8598	0.537939	0
4.3.2	12-well	B	pCT308-GFP	12	ompA	1.45628e-09	1.31471e-09	17.77	-3.52488	1.9218	25.7317	0.636558	0.636558	1.04675	0.608127	-0.0611023
4.3.2	12-well	B	pCT1310-RsbW	12	ompA	1.48435e-09	8.56981e-10	18.1	-3.52488	1.9218	27.4815	0.252046	0.252046	1.04675	0.240789	-0.0600246
4.3.2	12-well	B	pCT1310-RsbV1	12	ompA	5.14456e-10	4.32827e-09	18.18	-3.52488	1.9218	24.8841	1.22917	1.22917	1.04675	1.17427	0.0522303
4.3.2	12-well	B	rsbV1::GII	12	ompA	3.66106e-09	1.27144e-09	17.9	-3.52488	1.9218	28.1709	0.108377	0.108377	1.04675	0.103536	0
4.3.2	12-well	B	pCT308-GFP	18	ompA	1.99806e-08	4.67157e-08	18.03	-3.52488	1.9218	19.8102	7.095	7.095	11.6084	0.611196	-0.197555
4.3.2	12-well	B	pCT1310-RsbW	18	ompA	1.19584e-07	6.09487e-08	17.58	-3.52488	1.9218	18.6412	7.79334	7.79334	11.6084	0.671355	-0.196928
4.3.2	12-well	B	pCT1310-RsbV1	18	ompA	2.81198e-08	4.69705e-08	17.47	-3.52488	1.9218	17.387	26.0893	26.0893	11.6084	2.24745	4.18093
4.3.2	12-well	B	rsbV1::GII	18	ompA	1.39815e-08	5.72383e-09	17.63	-3.52488	1.9218	21.0228	5.1693	5.1693	11.6084	0.445308	0
4.3.2	12-well	B	pCT308-GFP	24	ompA	6.53678e-08	3.83541e-07	18.02	-3.52488	1.9218	18.0467	9.82853	9.82853	16.6523	0.590219	-0.122104
4.3.2	12-well	B	pCT1310-RsbW	24	ompA	6.12604e-08	1.21779e-07	17.59	-3.52488	1.9218	16.4978	31.5364	31.5364	16.6523	1.89381	-0.0830925
4.3.2	12-well	B	pCT1310-RsbV1	24	ompA	2.58098e-07	6.02844e-07	17.32	-3.52488	1.9218	16.0971	17.4594	17.4594	16.6523	1.04847	2.71033
4.3.2	12-well	B	rsbV1::GII	24	ompA	1.95063e-08	6.92371e-08	17.47	-3.52488	1.9218	18.7127	10.9125	10.9125	16.6523	0.655313	0
4.3.2	12-well	B	pCT308-GFP	30	ompA	3.6346e-07	7.95372e-07	18.09	-3.52488	1.9218	16.1667	18.6605	18.6605	24.8598	0.750629	-0.175116
4.3.2	12-well	B	pCT1310-RsbW	30	ompA	6.03148e-07	8.59772e-07	17.45	-3.52488	1.9218	15.4658	20.4185	20.4185	24.8598	0.821346	-0.162348
4.3.2	12-well	B	pCT1310-RsbV1	30	ompA	1.93301e-06	8.02953e-07	17.68	-3.52488	1.9218	15.0441	22.1433	22.1433	24.8598	0.890727	2.02637
4.3.2	12-well	B	rsbV1::GII	30	ompA	1.15637e-07	2.83573e-07	18.23	-3.52488	1.9218	17.5253	13.8954	13.8954	24.8598	0.558952	0
4.3.2	12-well	C	pCT308-GFP	12	ompA	1.89321e-09	6.52154e-10	18.1374	-3.52488	1.9218	25.5595	0.902839	1.97451	1.04675	1.88632	-0.046716
4.3.2	12-well	C	pCT1310-RsbW	12	ompA	5.89915e-10	1.01701e-09	16.5096	-3.52488	1.9218	26.7054	0.290986	0.636387	1.04675	0.607963	-0.0466028
4.3.2	12-well	C	pCT1310-RsbV1	12	ompA	3.67611e-09	5.17916e-09	19.2336	-3.52488	1.9218	25.2125	0.835688	1.82765	1.04675	1.74602	0.329431
4.3.2	12-well	C	rsbV1::GII	12	ompA	1.28972e-09	4.05831e-09	17.9863	-3.52488	1.9218	27.1627	0.209519	0.458218	1.04675	0.437752	0
4.3.2	12-well	C	pCT308-GFP	18	ompA	4.51177e-08	7.29854e-08	16.9926	-3.52488	1.9218	19.0971	5.75759	12.5919	11.6084	1.08472	-0.175986
4.3.2	12-well	C	pCT1310-RsbW	18	ompA	2.83049e-08	1.55413e-07	17.0265	-3.52488	1.9218	19.0523	5.57968	12.2028	11.6084	1.0512	-0.184326
4.3.2	12-well	C	pCT1310-RsbV1	18	ompA	3.44665e-08	5.40678e-08	17.1152	-3.52488	1.9218	18.2209	12.2771	26.85	11.6084	2.31299	5.48497
4.3.2	12-well	C	rsbV1::GII	18	ompA	7.82284e-09	9.63734e-09	16.7314	-3.52488	1.9218	21.1736	3.48233	7.61586	11.6084	0.656066	0
4.3.2	12-well	C	pCT308-GFP	24	ompA	1.02165e-07	8.2923e-08	17.285	-3.52488	1.9218	18.4581	7.63745	16.7031	16.6523	1.00305	-0.0909038
4.3.2	12-well	C	pCT1310-RsbW	24	ompA	2.26158e-07	6.53973e-07	16.9068	-3.52488	1.9218	16.2477	13.8881	30.3733	16.6523	1.82397	-0.0928728
4.3.2	12-well	C	pCT1310-RsbV1	24	ompA	3.77721e-07	4.76022e-07	16.6787	-3.52488	1.9218	15.4521	20.5502	44.9432	16.6523	2.69891	6.38802
4.3.2	12-well	C	rsbV1::GII	24	ompA	1.14225e-08	4.70719e-08	17.658	-3.52488	1.9218	18.7062	14.7258	32.2054	16.6523	1.93399	0
4.3.2	12-well	C	pCT308-GFP	30	ompA	3.9341e-07	8.31003e-07	17.9153	-3.52488	1.9218	16.595	12.8754	28.1586	24.8598	1.13269	-0.0764534
4.3.2	12-well	C	pCT1310-RsbW	30	ompA	1.79809e-08	7.02911e-07	17.4339	-3.52488	1.9218	16.172	32.3977	70.8538	24.8598	2.85013	0.0625157
4.3.2	12-well	C	pCT1310-RsbV1	30	ompA	7.37986e-07	9.62777e-07	17.5542	-3.52488	1.9218	16.9064	7.63475	16.6972	24.8598	0.671655	5.67563
4.3.2	12-well	C	rsbV1::GII	30	ompA	1.77423e-07	3.46592e-07	17.9582	-3.52488	1.9218	19.2997	3.39062	7.4153	24.8598	0.298284	0
4.3.2	12-well	A	pCT308-GFP	12	hctB	1.73261e-09	1.0914e-09	22.23	-3.46619	1.94313			0			0.01409
4.3.2	12-well	A	pCT1310-RsbW	12	hctB	5.25727e-10	8.56981e-10	21.78	-3.46619	1.94313			0			0.0159189
4.3.2	12-well	A	pCT1310-RsbV1	12	hctB	2.64485e-09	1.65459e-09	23.68	-3.46619	1.94313			0			0.344933
4.3.2	12-well	A	rsbV1::GII	12	hctB	1.88132e-09	2.70266e-09	24	-3.46619	1.94313			0			0
4.3.2	12-well	A	pCT308-GFP	18	hctB	5.82925e-08	3.20411e-08	19.62	-3.46619	1.94313	34.9471	0.000357278	0.00503026	0.00522794	0.962187	-0.149299
4.3.2	12-well	A	pCT1310-RsbW	18	hctB	2.805e-08	4.58079e-08	21.07	-3.46619	1.94313	34.7911	0.000719235	0.0101264	0.00522794	1.93698	-0.163496
4.3.2	12-well	A	pCT1310-RsbV1	18	hctB	1.6675e-08	1.18978e-08	20.52	-3.46619	1.94313	33.8778	0.00173938	0.0244894	0.00522794	4.68433	24.3215
4.3.2	12-well	A	rsbV1::GII	18	hctB	3.39075e-09	1.05998e-08	20.72	-3.46619	1.94313	37.8782	0.000200387	0.00282133	0.00522794	0.539663	0
4.3.2	12-well	A	pCT308-GFP	24	hctB	5.36587e-08	1.2762e-07	19.39	-3.46619	1.94313	28.173	0.0214616	0.302167	0.397831	0.759536	-0.0725585
4.3.2	12-well	A	pCT1310-RsbW	24	hctB	1.24772e-07	2.25441e-07	21.05	-3.46619	1.94313	28.6016	0.0201593	0.283831	0.397831	0.713446	-0.0378092
4.3.2	12-well	A	pCT1310-RsbV1	24	hctB	5.26287e-08	2.09233e-07	19.16	-3.46619	1.94313	26.1684	0.0666504	0.938397	0.397831	2.35878	24.1344
4.3.2	12-well	A	rsbV1::GII	24	hctB	3.76607e-08	1.153e-07	18.75	-3.46619	1.94313	28.485	0.0156596	0.220477	0.397831	0.554198	0
4.3.2	12-well	A	pCT308-GFP	30	hctB	1.4784e-07	3.80519e-07	20.13	-3.46619	1.94313	25.9171	0.0733172	1.03226	0.878534	1.17498	-0.0573519
4.3.2	12-well	A	pCT1310-RsbW	30	hctB	4.53281e-07	7.91312e-07	20.12	-3.46619	1.94313	27.6745	0.014307	0.201434	0.878534	0.229285	-0.151043
4.3.2	12-well	A	pCT1310-RsbV1	30	hctB	1.88512e-07	1.10793e-06	20.14	-3.46619	1.94313	25.9288	0.0525935	0.740486	0.878534	0.842865	5.65055
4.3.2	12-well	A	rsbV1::GII	30	hctB	7.04821e-08	2.26005e-07	20.59	-3.46619	1.94313	27.6873	0.0363692	0.512057	0.878534	0.582854	0
4.3.2	12-well	B	pCT308-GFP	12	hctB	1.45628e-09	1.31471e-09	17.77	-3.4181	1.96137	35.2887	0.000602643	0.000602643	0.00241633	0.249404	-0.0611023
4.3.2	12-well	B	pCT1310-RsbW	12	hctB	1.48435e-09	8.56981e-10	18.1	-3.4181	1.96137	34.7003	0.00111242	0.00111242	0.00241633	0.460376	-0.0600246
4.3.2	12-well	B	pCT1310-RsbV1	12	hctB	5.14456e-10	4.32827e-09	18.18	-3.4181	1.96137	33.5975	0.00209004	0.00209004	0.00241633	0.864966	0.0522303
4.3.2	12-well	B	rsbV1::GII	12	hctB	3.66106e-09	1.27144e-09	17.9	-3.4181	1.96137	35.1228	0.000564576	0.000564576	0.00241633	0.23365	0
4.3.2	12-well	B	pCT308-GFP	18	hctB	1.99806e-08	4.67157e-08	18.03	-3.4181	1.96137	31.4207	0.00190032	0.00190032	0.00522794	0.363493	-0.197555
4.3.2	12-well	B	pCT1310-RsbW	18	hctB	1.19584e-07	6.09487e-08	17.58	-3.4181	1.96137	30.6526	0.00163184	0.00163184	0.00522794	0.312139	-0.196928
4.3.2	12-well	B	pCT1310-RsbV1	18	hctB	2.81198e-08	4.69705e-08	17.47	-3.4181	1.96137	29.577	0.00496869	0.00496869	0.00522794	0.95041	4.18093
4.3.2	12-well	B	rsbV1::GII	18	hctB	1.39815e-08	5.72383e-09	17.63	-3.4181	1.96137	32.1121	0.00191897	0.00191897	0.00522794	0.367061	0
4.3.2	12-well	B	pCT308-GFP	24	hctB	6.53678e-08	3.83541e-07	18.02	-3.4181	1.96137	23.5662	0.165185	0.165185	0.397831	0.415213	-0.122104
4.3.2	12-well	B	pCT1310-RsbW	24	hctB	6.12604e-08	1.21779e-07	17.59	-3.4181	1.96137	22.3753	0.429777	0.429777	0.397831	1.0803	-0.0830925
4.3.2	12-well	B	pCT1310-RsbV1	24	hctB	2.58098e-07	6.02844e-07	17.32	-3.4181	1.96137	21.7549	0.278163	0.278163	0.397831	0.699198	2.71033
4.3.2	12-well	B	rsbV1::GII	24	hctB	1.95063e-08	6.92371e-08	17.47	-3.4181	1.96137	26.1974	0.0481467	0.0481467	0.397831	0.121023	0
4.3.2	12-well	B	pCT308-GFP	30	hctB	3.6346e-07	7.95372e-07	18.09	-3.4181	1.96137	21.6944	0.324082	0.324082	0.878534	0.36889	-0.175116
4.3.2	12-well	B	pCT1310-RsbW	30	hctB	6.03148e-07	8.59772e-07	17.45	-3.4181	1.96137	20.7319	0.429008	0.429008	0.878534	0.488323	-0.162348
4.3.2	12-well	B	pCT1310-RsbV1	30	hctB	1.93301e-06	8.02953e-07	17.68	-3.4181	1.96137	21.0473	0.28561	0.28561	0.878534	0.325099	2.02637
4.3.2	12-well	B	rsbV1::GII	30	hctB	1.15637e-07	2.83573e-07	18.23	-3.4181	1.96137	25.2736	0.0525915	0.0525915	0.878534	0.0598628	0
4.3.2	12-well	C	pCT308-GFP	12	hctB	1.89321e-09	6.52154e-10	18.1374	-3.75096	1.84756	35.8616	0.00442999	0.0096884	0.00241633	4.00955	-0.046716
4.3.2	12-well	C	pCT1310-RsbW	12	hctB	5.89915e-10	1.01701e-09	16.5096	-3.75096	1.84756	35.0787	0.00488065	0.010674	0.00241633	4.41744	-0.0466028
4.3.2	12-well	C	pCT1310-RsbV1	12	hctB	3.67611e-09	5.17916e-09	19.2336	-3.75096	1.84756	34.2068	0.00902709	0.0197422	0.00241633	8.17034	0.329431
4.3.2	12-well	C	rsbV1::GII	12	hctB	1.28972e-09	4.05831e-09	17.9863	-3.75096	1.84756	35.5279	0.00359594	0.00786431	0.00241633	3.25465	0
4.3.2	12-well	C	pCT308-GFP	18	hctB	4.51177e-08	7.29854e-08	16.9926	-3.75096	1.84756	31.2962	0.0068348	0.0149477	0.00522794	2.8592	-0.175986
4.3.2	12-well	C	pCT1310-RsbW	18	hctB	2.83049e-08	1.55413e-07	17.0265	-3.75096	1.84756	31.1029	0.00724292	0.0158403	0.00522794	3.02993	-0.184326
4.3.2	12-well	C	pCT1310-RsbV1	18	hctB	3.44665e-08	5.40678e-08	17.1152	-3.75096	1.84756	29.4565	0.0254368	0.0556304	0.00522794	10.641	5.48497
4.3.2	12-well	C	rsbV1::GII	18	hctB	7.82284e-09	9.63734e-09	16.7314	-3.75096	1.84756	32.8928	0.00602319	0.0131727	0.00522794	2.51968	0
4.3.2	12-well	C	pCT308-GFP	24	hctB	1.02165e-07	8.2923e-08	17.285	-3.75096	1.84756	23.8509	0.576808	1.26148	0.397831	3.17089	-0.0909038
4.3.2	12-well	C	pCT1310-RsbW	24	hctB	2.26158e-07	6.53973e-07	16.9068	-3.75096	1.84756	22.888	0.447041	0.977679	0.397831	2.45752	-0.0928728
4.3.2	12-well	C	pCT1310-RsbV1	24	hctB	3.77721e-07	4.76022e-07	16.6787	-3.75096	1.84756	21.8815	0.729672	1.59579	0.397831	4.01123	6.38802
4.3.2	12-well	C	rsbV1::GII	24	hctB	1.14225e-08	4.70719e-08	17.658	-3.75096	1.84756	26.1931	0.31055	0.679172	0.397831	1.70719	0
4.3.2	12-well	C	pCT308-GFP	30	hctB	3.9341e-07	8.31003e-07	17.9153	-3.75096	1.84756	21.9466	0.92679	2.02689	0.878534	2.30713	-0.0764534
4.3.2	12-well	C	pCT1310-RsbW	30	hctB	1.79809e-08	7.02911e-07	17.4339	-3.75096	1.84756	21.0091	3.14524	6.87864	0.878534	7.82968	0.0625157
4.3.2	12-well	C	pCT1310-RsbV1	30	hctB	7.37986e-07	9.62777e-07	17.5542	-3.75096	1.84756	21.6406	0.812673	1.77732	0.878534	2.02305	5.67563
4.3.2	12-well	C	rsbV1::GII	30	hctB	1.77423e-07	3.46592e-07	17.9582	-3.75096	1.84756	24.4858	0.300539	0.657278	0.878534	0.748153	0
4.3.2	12-well	A	pCT308-GFP	12	rsbW	1.73261e-09	1.0914e-09	22.23	-3.78281	1.83804	36.5139	0.0133104	0.187402	0.0623326	3.00649	0.01409
4.3.2	12-well	A	pCT1310-RsbW	12	rsbW	5.25727e-10	8.56981e-10	21.78	-3.78281	1.83804	34.1665	0.0680349	0.957891	0.0623326	15.3674	0.0159189
4.3.2	12-well	A	pCT1310-RsbV1	12	rsbW	2.64485e-09	1.65459e-09	23.68	-3.78281	1.83804	34.315	0.068019	0.957666	0.0623326	15.3638	0.344933
4.3.2	12-well	A	rsbV1::GII	12	rsbW	1.88132e-09	2.70266e-09	24	-3.78281	1.83804	37.3646	0.0114374	0.161032	0.0623326	2.58343	0
4.3.2	12-well	A	pCT308-GFP	18	rsbW	5.82925e-08	3.20411e-08	19.62	-3.78281	1.83804	29.7731	0.0581626	0.818894	0.202274	4.04843	-0.149299
4.3.2	12-well	A	pCT1310-RsbW	18	rsbW	2.805e-08	4.58079e-08	21.07	-3.78281	1.83804	26.2281	0.913319	12.859	0.202274	63.572	-0.163496
4.3.2	12-well	A	pCT1310-RsbV1	18	rsbW	1.6675e-08	1.18978e-08	20.52	-3.78281	1.83804	29.1227	0.20677	2.9112	0.202274	14.3923	24.3215
4.3.2	12-well	A	rsbV1::GII	18	rsbW	3.39075e-09	1.05998e-08	20.72	-3.78281	1.83804	32.7375	0.0376251	0.529739	0.202274	2.61891	0
4.3.2	12-well	A	pCT308-GFP	24	rsbW	5.36587e-08	1.2762e-07	19.39	-3.78281	1.83804	29.9372	0.0351227	0.494506	0.132709	3.72623	-0.0725585
4.3.2	12-well	A	pCT1310-RsbW	24	rsbW	1.24772e-07	2.25441e-07	21.05	-3.78281	1.83804	24.7382	1.0385	14.6214	0.132709	110.176	-0.0378092
4.3.2	12-well	A	pCT1310-RsbV1	24	rsbW	5.26287e-08	2.09233e-07	19.16	-3.78281	1.83804	27.362	0.138085	1.94416	0.132709	14.6498	24.1344
4.3.2	12-well	A	rsbV1::GII	24	rsbW	3.76607e-08	1.153e-07	18.75	-3.78281	1.83804	29.394	0.0438852	0.617878	0.132709	4.65587	0
4.3.2	12-well	A	pCT308-GFP	30	rsbW	1.4784e-07	3.80519e-07	20.13	-3.78281	1.83804	28.758	0.0549597	0.7738	0.190961	4.05214	-0.0573519
4.3.2	12-well	A	pCT1310-RsbW	30	rsbW	4.53281e-07	7.91312e-07	20.12	-3.78281	1.83804	25.6134	0.233718	3.2906	0.190961	17.2319	-0.151043
4.3.2	12-well	A	pCT1310-RsbV1	30	rsbW	1.88512e-07	1.10793e-06	20.14	-3.78281	1.83804	28.919	0.036021	0.507154	0.190961	2.6558	5.65055
4.3.2	12-well	A	rsbV1::GII	30	rsbW	7.04821e-08	2.26005e-07	20.59	-3.78281	1.83804	30.5747	0.0292418	0.411706	0.190961	2.15598	0
4.3.2	12-well	B	pCT308-GFP	12	rsbW	1.45628e-09	1.31471e-09	17.77	-3.63659	1.88357	31.7435	0.0237255	0.0237255	0.0623326	0.380628	-0.0611023
4.3.2	12-well	B	pCT1310-RsbW	12	rsbW	1.48435e-09	8.56981e-10	18.1	-3.63659	1.88357	30.5526	0.0626279	0.0626279	0.0623326	1.00474	-0.0600246
4.3.2	12-well	B	pCT1310-RsbV1	12	rsbW	5.14456e-10	4.32827e-09	18.18	-3.63659	1.88357	29.7161	0.0950668	0.0950668	0.0623326	1.52516	0.0522303
4.3.2	12-well	B	rsbV1::GII	12	rsbW	3.66106e-09	1.27144e-09	17.9	-3.63659	1.88357	32.0251	0.0166299	0.0166299	0.0623326	0.266793	0
4.3.2	12-well	B	pCT308-GFP	18	rsbW	1.99806e-08	4.67157e-08	18.03	-3.63659	1.88357	27.2193	0.0969222	0.0969222	0.202274	0.479162	-0.197555
4.3.2	12-well	B	pCT1310-RsbW	18	rsbW	1.19584e-07	6.09487e-08	17.58	-3.63659	1.88357	22.0961	1.27156	1.27156	0.202274	6.2863	-0.196928
4.3.2	12-well	B	pCT1310-RsbV1	18	rsbW	2.81198e-08	4.69705e-08	17.47	-3.63659	1.88357	25.6448	0.198336	0.198336	0.202274	0.980531	4.18093
4.3.2	12-well	B	rsbV1::GII	18	rsbW	1.39815e-08	5.72383e-09	17.63	-3.63659	1.88357	28.5317	0.0679249	0.0679249	0.202274	0.335806	0
4.3.2	12-well	B	pCT308-GFP	24	rsbW	6.53678e-08	3.83541e-07	18.02	-3.63659	1.88357	26.7889	0.0557169	0.0557169	0.132709	0.419841	-0.122104
4.3.2	12-well	B	pCT1310-RsbW	24	rsbW	6.12604e-08	1.21779e-07	17.59	-3.63659	1.88357	20.1329	4.39719	4.39719	0.132709	33.134	-0.0830925
4.3.2	12-well	B	pCT1310-RsbV1	24	rsbW	2.58098e-07	6.02844e-07	17.32	-3.63659	1.88357	23.4859	0.22424	0.22424	0.132709	1.68971	2.71033
4.3.2	12-well	B	rsbV1::GII	24	rsbW	1.95063e-08	6.92371e-08	17.47	-3.63659	1.88357	26.6535	0.104136	0.104136	0.132709	0.784693	0
4.3.2	12-well	B	pCT308-GFP	30	rsbW	3.6346e-07	7.95372e-07	18.09	-3.63659	1.88357	25.6279	0.0646148	0.0646148	0.190961	0.338367	-0.175116
4.3.2	12-well	B	pCT1310-RsbW	30	rsbW	6.03148e-07	8.59772e-07	17.45	-3.63659	1.88357	20.2502	1.34691	1.34691	0.190961	7.05332	-0.162348
4.3.2	12-well	B	pCT1310-RsbV1	30	rsbW	1.93301e-06	8.02953e-07	17.68	-3.63659	1.88357	23.5801	0.134664	0.134664	0.190961	0.705193	2.02637
4.3.2	12-well	B	rsbV1::GII	30	rsbW	1.15637e-07	2.83573e-07	18.23	-3.63659	1.88357	26.9473	0.0506887	0.0506887	0.190961	0.26544	0
4.3.2	12-well	C	pCT308-GFP	12	rsbW	1.89321e-09	6.52154e-10	18.1374	-3.63894	1.8828	32.0618	0.0249061	0.0544697	0.0623326	0.873857	-0.046716
4.3.2	12-well	C	pCT1310-RsbW	12	rsbW	5.89915e-10	1.01701e-09	16.5096	-3.63894	1.8828	30.0208	0.0617364	0.135018	0.0623326	2.16608	-0.0466028
4.3.2	12-well	C	pCT1310-RsbV1	12	rsbW	3.67611e-09	5.17916e-09	19.2336	-3.63894	1.8828	31.471	0.0267086	0.0584116	0.0623326	0.937097	0.329431
4.3.2	12-well	C	rsbV1::GII	12	rsbW	1.28972e-09	4.05831e-09	17.9863	-3.63894	1.8828	33.2458	0.00778744	0.0170311	0.0623326	0.27323	0
4.3.2	12-well	C	pCT308-GFP	18	rsbW	4.51177e-08	7.29854e-08	16.9926	-3.63894	1.8828	27.2918	0.0476785	0.104273	0.202274	0.515502	-0.175986
4.3.2	12-well	C	pCT1310-RsbW	18	rsbW	2.83049e-08	1.55413e-07	17.0265	-3.63894	1.8828	22.4201	0.978927	2.14091	0.202274	10.5842	-0.184326
4.3.2	12-well	C	pCT1310-RsbV1	18	rsbW	3.44665e-08	5.40678e-08	17.1152	-3.63894	1.8828	26.5399	0.0923065	0.201874	0.202274	0.998023	5.48497
4.3.2	12-well	C	rsbV1::GII	18	rsbW	7.82284e-09	9.63734e-09	16.7314	-3.63894	1.8828	29.7248	0.0240139	0.0525184	0.202274	0.259639	0
4.3.2	12-well	C	pCT308-GFP	24	rsbW	1.02165e-07	8.2923e-08	17.285	-3.63894	1.8828	27.4047	0.038788	0.0848293	0.132709	0.639211	-0.0909038
4.3.2	12-well	C	pCT1310-RsbW	24	rsbW	2.26158e-07	6.53973e-07	16.9068	-3.63894	1.8828	21.0886	0.905684	1.98073	0.132709	14.9253	-0.0928728
4.3.2	12-well	C	pCT1310-RsbV1	24	rsbW	3.77721e-07	4.76022e-07	16.6787	-3.63894	1.8828	24.5732	0.0878719	0.192176	0.132709	1.44809	6.38802
4.3.2	12-well	C	rsbV1::GII	24	rsbW	1.14225e-08	4.70719e-08	17.658	-3.63894	1.8828	27.624	0.0765517	0.167419	0.132709	1.26154	0
4.3.2	12-well	C	pCT308-GFP	30	rsbW	3.9341e-07	8.31003e-07	17.9153	-3.63894	1.8828	25.5232	0.0636828	0.139274	0.190961	0.729335	-0.0764534
4.3.2	12-well	C	pCT1310-RsbW	30	rsbW	1.79809e-08	7.02911e-07	17.4339	-3.63894	1.8828	20.807	2.40303	5.25543	0.190961	27.521	0.0625157
4.3.2	12-well	C	pCT1310-RsbV1	30	rsbW	7.37986e-07	9.62777e-07	17.5542	-3.63894	1.8828	25.9161	0.0360913	0.0789316	0.190961	0.41334	5.67563
4.3.2	12-well	C	rsbV1::GII	30	rsbW	1.77423e-07	3.46592e-07	17.9582	-3.63894	1.8828	28.1858	0.0182042	0.0398127	0.190961	0.208486	0
4.3.2	12-well	A	pCT308-GFP	12	rsbV1	1.73261e-09	1.0914e-09	22.23	-3.46076	1.94515	34.7534	0.00542797	0.0764225	0.0113659	6.72387	0.01409
4.3.2	12-well	A	pCT1310-RsbW	12	rsbV1	5.25727e-10	8.56981e-10	21.78	-3.46076	1.94515	35.0225	0.00555787	0.0782515	0.0113659	6.88479	0.0159189
4.3.2	12-well	A	pCT1310-RsbV1	12	rsbV1	2.64485e-09	1.65459e-09	23.68	-3.46076	1.94515	32.6787	0.0289263	0.407266	0.0113659	35.8324	0.344933
4.3.2	12-well	A	rsbV1::GII	12	rsbV1	1.88132e-09	2.70266e-09	24					0
4.3.2	12-well	A	pCT308-GFP	18	rsbV1	5.82925e-08	3.20411e-08	19.62	-3.46076	1.94515	31.3537	0.00376265	0.0529758	0.0187319	2.82811	-0.149299
4.3.2	12-well	A	pCT1310-RsbW	18	rsbV1	2.805e-08	4.58079e-08	21.07	-3.46076	1.94515	32.7185	0.00275428	0.0387787	0.0187319	2.07019	-0.163496
4.3.2	12-well	A	pCT1310-RsbV1	18	rsbV1	1.6675e-08	1.18978e-08	20.52	-3.46076	1.94515	23.4404	1.74182	24.5237	0.0187319	1309.2	24.3215
4.3.2	12-well	A	rsbV1::GII	18	rsbV1	3.39075e-09	1.05998e-08	20.72					0
4.3.2	12-well	A	pCT308-GFP	24	rsbV1	5.36587e-08	1.2762e-07	19.39	-3.46076	1.94515	30.5548	0.00427226	0.0601508	0.029877	2.01328	-0.0725585
4.3.2	12-well	A	pCT1310-RsbW	24	rsbV1	1.24772e-07	2.25441e-07	21.05	-3.46076	1.94515	30.2033	0.00674036	0.0949002	0.029877	3.17637	-0.0378092
4.3.2	12-well	A	pCT1310-RsbV1	24	rsbV1	5.26287e-08	2.09233e-07	19.16	-3.46076	1.94515	21.2386	1.72359	24.2671	0.029877	812.236	24.1344
4.3.2	12-well	A	rsbV1::GII	24	rsbV1	3.76607e-08	1.153e-07	18.75					0
4.3.2	12-well	A	pCT308-GFP	30	rsbV1	1.4784e-07	3.80519e-07	20.13	-3.46076	1.94515	28.9495	0.00948966	0.133609	0.0623517	2.14282	-0.0573519
4.3.2	12-well	A	pCT1310-RsbW	30	rsbV1	4.53281e-07	7.91312e-07	20.12	-3.46076	1.94515	30.064	0.00283519	0.0399177	0.0623517	0.640203	-0.151043
4.3.2	12-well	A	pCT1310-RsbV1	30	rsbV1	1.88512e-07	1.10793e-06	20.14	-3.46076	1.94515	22.7838	0.414898	5.84152	0.0623517	93.6866	5.65055
4.3.2	12-well	A	rsbV1::GII	30	rsbV1	7.04821e-08	2.26005e-07	20.59					0
4.3.2	12-well	B	pCT308-GFP	12	rsbV1	1.45628e-09	1.31471e-09	17.77	-3.37022	1.98023	33.7499	0.00123027	0.00123027	0.0113659	0.108242	-0.0611023
4.3.2	12-well	B	pCT1310-RsbW	12	rsbV1	1.48435e-09	8.56981e-10	18.1	-3.37022	1.98023	33.146	0.00230793	0.00230793	0.0113659	0.203059	-0.0600246
4.3.2	12-well	B	pCT1310-RsbV1	12	rsbV1	5.14456e-10	4.32827e-09	18.18	-3.37022	1.98023	27.2665	0.114563	0.114563	0.0113659	10.0796	0.0522303
4.3.2	12-well	B	rsbV1::GII	12	rsbV1	3.66106e-09	1.27144e-09	17.9					0
4.3.2	12-well	B	pCT308-GFP	18	rsbV1	1.99806e-08	4.67157e-08	18.03	-3.37022	1.98023	29.6491	0.00471953	0.00471953	0.0187319	0.251952	-0.197555
4.3.2	12-well	B	pCT1310-RsbW	18	rsbV1	1.19584e-07	6.09487e-08	17.58	-3.37022	1.98023	28.4862	0.00534654	0.00534654	0.0187319	0.285424	-0.196928
4.3.2	12-well	B	pCT1310-RsbV1	18	rsbV1	2.81198e-08	4.69705e-08	17.47	-3.37022	1.98023	19.2355	4.38321	4.38321	0.0187319	233.997	4.18093
4.3.2	12-well	B	rsbV1::GII	18	rsbV1	1.39815e-08	5.72383e-09	17.63					0
4.3.2	12-well	B	pCT308-GFP	24	rsbV1	6.53678e-08	3.83541e-07	18.02	-3.37022	1.98023	27.2548	0.0106056	0.0106056	0.029877	0.354975	-0.122104
4.3.2	12-well	B	pCT1310-RsbW	24	rsbV1	6.12604e-08	1.21779e-07	17.59	-3.37022	1.98023	25.2219	0.0496169	0.0496169	0.029877	1.66071	-0.0830925
4.3.2	12-well	B	pCT1310-RsbV1	24	rsbV1	2.58098e-07	6.02844e-07	17.32	-3.37022	1.98023	18.048	2.84304	2.84304	0.029877	95.1581	2.71033
4.3.2	12-well	B	rsbV1::GII	24	rsbV1	1.95063e-08	6.92371e-08	17.47					0
4.3.2	12-well	B	pCT308-GFP	30	rsbV1	3.6346e-07	7.95372e-07	18.09	-3.37022	1.98023	25.8081	0.0158444	0.0158444	0.0623517	0.254114	-0.175116
4.3.2	12-well	B	pCT1310-RsbW	30	rsbV1	6.03148e-07	8.59772e-07	17.45	-3.37022	1.98023	24.4046	0.0286126	0.0286126	0.0623517	0.458891	-0.162348
4.3.2	12-well	B	pCT1310-RsbV1	30	rsbV1	1.93301e-06	8.02953e-07	17.68	-3.37022	1.98023	17.7528	2.21733	2.21733	0.0623517	35.5616	2.02637
4.3.2	12-well	B	rsbV1::GII	30	rsbV1	1.15637e-07	2.83573e-07	18.23					0
4.3.2	12-well	C	pCT308-GFP	12	rsbV1	1.89321e-09	6.52154e-10	18.1374	-3.54158	1.91584	33.1255	0.00714062	0.0156165	0.0113659	1.37399	-0.046716
4.3.2	12-well	C	pCT1310-RsbW	12	rsbV1	5.89915e-10	1.01701e-09	16.5096	-3.54158	1.91584	32.5242	0.00719238	0.0157297	0.0113659	1.38395	-0.0466028
4.3.2	12-well	C	pCT1310-RsbV1	12	rsbV1	3.67611e-09	5.17916e-09	19.2336	-3.54158	1.91584	27.7017	0.179133	0.391764	0.0113659	34.4685	0.329431
4.3.2	12-well	C	rsbV1::GII	12	rsbV1	1.28972e-09	4.05831e-09	17.9863					0
4.3.2	12-well	C	pCT308-GFP	18	rsbV1	4.51177e-08	7.29854e-08	16.9926	-3.54158	1.91584	28.6808	0.0120204	0.0262887	0.0187319	1.40342	-0.175986
4.3.2	12-well	C	pCT1310-RsbW	18	rsbV1	2.83049e-08	1.55413e-07	17.0265	-3.54158	1.91584	29.1746	0.00820688	0.0179484	0.0187319	0.958175	-0.184326
4.3.2	12-well	C	pCT1310-RsbV1	18	rsbV1	3.44665e-08	5.40678e-08	17.1152	-3.54158	1.91584	20.6951	2.60048	5.68724	0.0187319	303.613	5.48497
4.3.2	12-well	C	rsbV1::GII	18	rsbV1	7.82284e-09	9.63734e-09	16.7314					0
4.3.2	12-well	C	pCT308-GFP	24	rsbV1	1.02165e-07	8.2923e-08	17.285	-3.54158	1.91584	27.7598	0.0191155	0.0418056	0.029877	1.39926	-0.0909038
4.3.2	12-well	C	pCT1310-RsbW	24	rsbV1	2.26158e-07	6.53973e-07	16.9068	-3.54158	1.91584	26.5328	0.0182152	0.0398366	0.029877	1.33335	-0.0928728
4.3.2	12-well	C	pCT1310-RsbV1	24	rsbV1	3.77721e-07	4.76022e-07	16.6787	-3.54158	1.91584	18.495	2.98159	6.52073	0.029877	218.253	6.38802
4.3.2	12-well	C	rsbV1::GII	24	rsbV1	1.14225e-08	4.70719e-08	17.658					0
4.3.2	12-well	C	pCT308-GFP	30	rsbV1	3.9341e-07	8.31003e-07	17.9153	-3.54158	1.91584	25.1414	0.0523581	0.114507	0.0623517	1.83647	-0.0764534
4.3.2	12-well	C	pCT1310-RsbW	30	rsbV1	1.79809e-08	7.02911e-07	17.4339	-3.54158	1.91584	24.9134	0.115901	0.253476	0.0623517	4.06527	0.0625157
4.3.2	12-well	C	pCT1310-RsbV1	30	rsbV1	7.37986e-07	9.62777e-07	17.5542	-3.54158	1.91584	18.5959	2.68248	5.86659	0.0623517	94.0887	5.67563
4.3.2	12-well	C	rsbV1::GII	30	rsbV1	1.77423e-07	3.46592e-07	17.9582					0
4.3.2	12-well	A	pCT308-GFP	12	gfp	1.73261e-09	1.0914e-09	22.23		2	34.2671	0.00289295	0.0407311			0.01409
4.3.2	12-well	A	pCT1310-RsbW	12		5.25727e-10	8.56981e-10	21.78					0
4.3.2	12-well	A	pCT1310-RsbV1	12		2.64485e-09	1.65459e-09	23.68					0
4.3.2	12-well	A	rsbV1::GII	12		1.88132e-09	2.70266e-09	24					0
4.3.2	12-well	A	pCT308-GFP	18	gfp	5.82925e-08	3.20411e-08	19.62		2	24.8084	0.146963	2.06915			-0.149299
4.3.2	12-well	A	pCT1310-RsbW	18		2.805e-08	4.58079e-08	21.07					0
4.3.2	12-well	A	pCT1310-RsbV1	18		1.6675e-08	1.18978e-08	20.52					0
4.3.2	12-well	A	rsbV1::GII	18		3.39075e-09	1.05998e-08	20.72					0
4.3.2	12-well	A	pCT308-GFP	24	gfp	5.36587e-08	1.2762e-07	19.39		2	24.9061	0.0916475	1.29034			-0.0725585
4.3.2	12-well	A	pCT1310-RsbW	24		1.24772e-07	2.25441e-07	21.05					0
4.3.2	12-well	A	pCT1310-RsbV1	24		5.26287e-08	2.09233e-07	19.16					0
4.3.2	12-well	A	rsbV1::GII	24		3.76607e-08	1.153e-07	18.75					0
4.3.2	12-well	A	pCT308-GFP	30	gfp	1.4784e-07	3.80519e-07	20.13		2	27.198	0.0142859	0.201137			-0.0573519
4.3.2	12-well	A	pCT1310-RsbW	30		4.53281e-07	7.91312e-07	20.12					0
4.3.2	12-well	A	pCT1310-RsbV1	30		1.88512e-07	1.10793e-06	20.14					0
4.3.2	12-well	A	rsbV1::GII	30		7.04821e-08	2.26005e-07	20.59					0
4.3.2	12-well	B	pCT308-GFP	12	gfp	1.45628e-09	1.31471e-09	17.77		2	28.7986	0.0272196	0.0272196			-0.0611023
4.3.2	12-well	B	pCT1310-RsbW	12		1.48435e-09	8.56981e-10	18.1					0
4.3.2	12-well	B	pCT1310-RsbV1	12		5.14456e-10	4.32827e-09	18.18					0
4.3.2	12-well	B	rsbV1::GII	12		3.66106e-09	1.27144e-09	17.9					0
4.3.2	12-well	B	pCT308-GFP	18	gfp	1.99806e-08	4.67157e-08	18.03		2	22.7951	0.406677	0.406677			-0.197555
4.3.2	12-well	B	pCT1310-RsbW	18		1.19584e-07	6.09487e-08	17.58					0
4.3.2	12-well	B	pCT1310-RsbV1	18		2.81198e-08	4.69705e-08	17.47					0
4.3.2	12-well	B	rsbV1::GII	18		1.39815e-08	5.72383e-09	17.63					0
4.3.2	12-well	B	pCT308-GFP	24	gfp	6.53678e-08	3.83541e-07	18.02		2	21.5686	0.416568	0.416568			-0.122104
4.3.2	12-well	B	pCT1310-RsbW	24		6.12604e-08	1.21779e-07	17.59					0
4.3.2	12-well	B	pCT1310-RsbV1	24		2.58098e-07	6.02844e-07	17.32					0
4.3.2	12-well	B	rsbV1::GII	24		1.95063e-08	6.92371e-08	17.47					0
4.3.2	12-well	B	pCT308-GFP	30	gfp	3.6346e-07	7.95372e-07	18.09		2	25.7934	0.0123868	0.0123868			-0.175116
4.3.2	12-well	B	pCT1310-RsbW	30		6.03148e-07	8.59772e-07	17.45					0
4.3.2	12-well	B	pCT1310-RsbV1	30		1.93301e-06	8.02953e-07	17.68					0
4.3.2	12-well	B	rsbV1::GII	30		1.15637e-07	2.83573e-07	18.23					0
4.3.2	12-well	C	pCT308-GFP	12	gfp	1.89321e-09	6.52154e-10	18.1374		2	29.7741	0.0175454	0.0383719			-0.046716
4.3.2	12-well	C	pCT1310-RsbW	12		5.89915e-10	1.01701e-09	16.5096					0
4.3.2	12-well	C	pCT1310-RsbV1	12		3.67611e-09	5.17916e-09	19.2336					0
4.3.2	12-well	C	rsbV1::GII	12		1.28972e-09	4.05831e-09	17.9863					0
4.3.2	12-well	C	pCT308-GFP	18	gfp	4.51177e-08	7.29854e-08	16.9926		2	22.8939	0.193414	0.422995			-0.175986
4.3.2	12-well	C	pCT1310-RsbW	18		2.83049e-08	1.55413e-07	17.0265					0
4.3.2	12-well	C	pCT1310-RsbV1	18		3.44665e-08	5.40678e-08	17.1152					0
4.3.2	12-well	C	rsbV1::GII	18		7.82284e-09	9.63734e-09	16.7314					0
4.3.2	12-well	C	pCT308-GFP	24	gfp	1.02165e-07	8.2923e-08	17.285		2	22.559	0.213165	0.466191			-0.0909038
4.3.2	12-well	C	pCT1310-RsbW	24		2.26158e-07	6.53973e-07	16.9068					0
4.3.2	12-well	C	pCT1310-RsbV1	24		3.77721e-07	4.76022e-07	16.6787					0
4.3.2	12-well	C	rsbV1::GII	24		1.14225e-08	4.70719e-08	17.658					0
4.3.2	12-well	C	pCT308-GFP	30	gfp	3.9341e-07	8.31003e-07	17.9153		2	25.3852	0.0150044	0.0328146			-0.0764534
4.3.2	12-well	C	pCT1310-RsbW	30		1.79809e-08	7.02911e-07	17.4339					0
4.3.2	12-well	C	pCT1310-RsbV1	30		7.37986e-07	9.62777e-07	17.5542					0
4.3.2	12-well	C	rsbV1::GII	30		1.77423e-07	3.46592e-07	17.9582					0

## Sheet: Norm_Test
SS	Genotype	hpi	Target	Cq_gDNA1_ct652.1	Eff1	gDNA1	Mean1_tp_Gt	Cq_gDNA2_16S	Eff2	gDNA2	Mean2_tp_gt	GAPDH_Cq	GAPDH	Eff_Target	Cq_Target	Norm0	Norm5	Norm6	Norm7	Norm12	Norm13
A	pCT308-GFP	12	ompA	32.0002	1.8784	1.73261e-09	1.68416e-09	31.2191	1.93673	1.0914e-09	9.78112e-10	22.23	2.03284e-07	1.9218	31.5998	1.08361e-09	0.788007	0.844283	0.00533052	0.0648112	0.0670855
A	pCT1310-RsbW	12	ompA	33.892	1.8784	5.25727e-10	7.72139e-10	31.5849	1.93673	8.56981e-10	9.07312e-10	21.78	2.77694e-07	1.9218	32.192	7.35978e-10	1.09648	0.879303	0.00265032	0.0539074	0.0482746
A	pCT1310-RsbV1	12	ompA	31.3293	1.8784	2.64485e-09	1.7102e-09	30.5896	1.93673	1.65459e-09	3.33494e-09	23.68	7.44063e-08	1.9218	30.6251	2.04836e-09	0.979174	0.857706	0.0275293	0.164183	0.153662
A	rsbV1::GII	12	ompA	31.8696	1.8784	1.88132e-09	2.07104e-09	29.8472	1.93673	2.70266e-09	2.40701e-09	24	5.96046e-08	1.9218	33.1995	3.81103e-10	0.169011	0.170691	0.00639385	0.032873	0.0330359
A	pCT308-GFP	18	ompA	26.4233	1.8784	5.82925e-08	3.74561e-08	26.1063	1.93673	3.20411e-08	4.78045e-08	19.62	1.24106e-06	1.9218	23.0539	2.88015e-07	6.6643	6.80642	0.232072	1.24362	1.25681
A	pCT1310-RsbW	18	ompA	27.5836	1.8784	2.805e-08	4.562e-08	25.5655	1.93673	4.58079e-08	7.57061e-08	21.07	4.54253e-07	1.9218	24.28	1.29288e-07	3.60679	2.19996	0.284616	1.01319	0.791291
A	pCT1310-RsbV1	18	ompA	28.4086	1.8784	1.6675e-08	2.52828e-08	27.605	1.93673	1.18978e-08	3.11466e-08	20.52	6.65066e-07	1.9218	21.9173	6.05181e-07	42.9654	21.5659	0.909957	6.25274	4.42991
A	rsbV1::GII	18	ompA	30.9352	1.8784	3.39075e-09	7.18463e-09	27.7798	1.93673	1.05998e-08	8.36208e-09	20.72	5.78973e-07	1.9218	26.538	2.95762e-08	4.93339	3.81578	0.0510839	0.502013	0.441503
A	pCT308-GFP	24	ompA	26.241	1.89261	5.36587e-08	7.10289e-08	24.1407	1.93009	1.2762e-07	1.59515e-07	19.39	1.45555e-06	1.9218	21.7091	6.93363e-07	8.37878	6.51391	0.476357	1.99782	1.76152
A	pCT1310-RsbW	24	ompA	24.9183	1.89261	1.24772e-07	1.20015e-07	23.2754	1.93009	2.25441e-07	2.61851e-07	21.05	4.60594e-07	1.9218	22.0523	5.54097e-07	3.30378	3.12565	1.203	1.99361	1.93912
A	pCT1310-RsbV1	24	ompA	26.2714	1.89261	5.26287e-08	1.72475e-07	23.3889	1.93009	2.09233e-07	3.9158e-07	19.16	1.70712e-06	1.9218	20.5593	1.46945e-06	14.0033	5.65434	0.860777	3.47184	2.20616
A	rsbV1::GII	24	ompA	26.796	1.89261	3.76607e-08	2.03208e-08	24.2951	1.93009	1.153e-07	7.21623e-08	18.75	2.26823e-06	1.9218	20.4961	1.53142e-06	23.24	39.9917	0.675162	3.96115	5.19623
A	pCT308-GFP	30	ompA	24.6524	1.89261	1.4784e-07	2.76502e-07	22.4794	1.93009	3.80519e-07	6.31223e-07	20.13	8.71498e-07	1.9218	21.2364	9.44171e-07	3.98077	2.26001	1.08339	2.07671	1.56476
A	pCT1310-RsbW	30	ompA	22.8962	1.89261	4.53281e-07	1.70034e-07	21.3659	1.93009	7.91312e-07	7.82007e-07	20.12	8.77559e-07	1.9218	22.108	5.34305e-07	0.892137	1.46527	0.608854	0.737008	0.944528
A	pCT1310-RsbV1	30	ompA	24.2714	1.89261	1.88512e-07	6.45467e-07	20.8541	1.93009	1.10793e-06	9.49677e-07	20.14	8.65478e-07	1.9218	22.2855	4.75795e-07	1.0411	0.607708	0.549749	0.756535	0.578002
A	rsbV1::GII	30	ompA	25.8135	1.89261	7.04821e-08	1.13083e-07	23.2716	1.93009	2.26005e-07	2.81104e-07	20.59	6.33567e-07	1.9218	23.1608	2.68592e-07	2.12811	1.50647	0.423936	0.949833	0.799154
B	pCT308-GFP	12	ompA	32.2758	1.8784	1.45628e-09	1.68416e-09	30.9374	1.93673	1.31471e-09	9.78112e-10	17.77	4.47401e-06	1.9218	25.7317	5.00848e-08	36.1966	39.023	0.0111946	0.636558	0.660944
B	pCT1310-RsbW	12	ompA	32.2456	1.8784	1.48435e-09	7.72139e-10	31.5849	1.93673	8.56981e-10	9.07312e-10	18.1	3.55924e-06	1.9218	27.4815	1.59693e-08	14.159	19.0792	0.00448672	0.252046	0.29258
B	pCT1310-RsbV1	12	ompA	33.9264	1.8784	5.14456e-10	1.7102e-09	29.1348	1.93673	4.32827e-09	3.33494e-09	18.18	3.36724e-06	1.9218	24.8841	8.71291e-08	58.3891	36.4835	0.0258755	1.22917	0.971611
B	rsbV1::GII	12	ompA	30.8135	1.8784	3.66106e-09	2.07104e-09	30.9881	1.93673	1.27144e-09	2.40701e-09	17.9	4.08849e-06	1.9218	28.1709	1.01787e-08	4.71782	4.55889	0.0024896	0.108377	0.106536
B	pCT308-GFP	18	ompA	28.1217	1.8784	1.99806e-08	3.74561e-08	25.5358	1.93673	4.67157e-08	4.78045e-08	18.03	3.73619e-06	1.9218	19.8102	2.39709e-06	78.4601	56.6486	0.641587	7.095	6.02868
B	pCT1310-RsbW	18	ompA	25.2835	1.8784	1.19584e-07	4.562e-08	25.1335	1.93673	6.09487e-08	7.57061e-08	17.58	5.10379e-06	1.9218	18.6412	5.14433e-06	60.2575	87.5359	1.00794	7.79334	9.39315
B	pCT1310-RsbV1	18	ompA	27.5796	1.8784	2.81198e-08	2.52828e-08	25.5276	1.93673	4.69705e-08	3.11466e-08	17.47	5.50815e-06	1.9218	17.387	1.16728e-05	321.185	415.965	2.11918	26.0893	29.6902
B	rsbV1::GII	18	ompA	28.688	1.8784	1.39815e-08	7.18463e-09	28.712	1.93673	5.72383e-09	8.36208e-09	17.63	4.92993e-06	1.9218	21.0228	1.08558e-06	121.351	140.056	0.220202	5.1693	5.55344
B	pCT308-GFP	24	ompA	25.9316	1.89261	6.53678e-08	7.10289e-08	22.4673	1.93009	3.83541e-07	1.59515e-07	18.02	3.76218e-06	1.9218	18.0467	7.58581e-06	47.9087	71.2662	2.01634	9.82853	11.9874
B	pCT1310-RsbW	24	ompA	26.0334	1.89261	6.12604e-08	1.20015e-07	24.212	1.93009	1.21779e-07	2.61851e-07	17.59	5.06853e-06	1.9218	16.4978	2.08661e-05	241.582	117.705	4.11679	31.5364	22.0129
B	pCT1310-RsbV1	24	ompA	23.779	1.89261	2.58098e-07	1.72475e-07	21.7796	1.93009	6.02844e-07	3.9158e-07	17.32	6.11168e-06	1.9218	16.0971	2.71087e-05	68.7248	104.312	4.43555	17.4594	21.51
B	rsbV1::GII	24	ompA	27.8272	1.89261	1.95063e-08	2.03208e-08	25.0707	1.93009	6.92371e-08	7.21623e-08	17.47	5.50815e-06	1.9218	18.7127	4.90971e-06	133.598	128.212	0.891353	10.9125	10.6903
B	pCT308-GFP	30	ompA	23.2424	1.89261	3.6346e-07	2.76502e-07	21.3581	1.93009	7.95372e-07	6.31223e-07	18.09	3.58399e-06	1.9218	16.1667	2.59038e-05	48.1782	62.0045	7.22764	18.6605	21.1695
B	pCT1310-RsbW	30	ompA	22.4484	1.89261	6.03148e-07	1.70034e-07	21.2397	1.93009	8.59772e-07	7.82007e-07	17.45	5.58504e-06	1.9218	15.4658	4.09486e-05	56.8638	112.297	7.33184	20.4185	28.6939
B	pCT1310-RsbV1	30	ompA	20.6228	1.89261	1.93301e-06	6.45467e-07	21.3437	1.93009	8.02953e-07	9.49677e-07	17.68	4.762e-06	1.9218	15.0441	5.39347e-05	43.2918	68.888	11.3261	22.1433	27.9326
B	rsbV1::GII	30	ompA	25.0375	1.89261	1.15637e-07	1.13083e-07	22.9266	1.93009	2.83573e-07	2.81104e-07	18.23	3.25254e-06	1.9218	17.5253	1.06641e-05	58.8902	59.8127	3.2787	13.8954	14.0039
C	pCT308-GFP	12	ompA	31.8596	1.8784	1.89321e-09	1.68416e-09	31.9981	1.93673	6.52154e-10	9.78112e-10	18.1374	3.46827e-06	1.9218	25.5595	5.60472e-08	50.4405	43.6686	0.01616	0.902839	0.84005
C	pCT1310-RsbW	12	ompA	33.7093	1.8784	5.89915e-10	7.72139e-10	31.3258	1.93673	1.01701e-09	9.07312e-10	16.5096	1.07183e-05	1.9218	26.7054	2.65134e-08	34.23	31.6766	0.00247365	0.290986	0.279923
C	pCT1310-RsbV1	12	ompA	30.807	1.8784	3.67611e-09	1.7102e-09	28.8633	1.93673	5.17916e-09	3.33494e-09	19.2336	1.62226e-06	1.9218	25.2125	7.031e-08	16.1136	29.4408	0.0433406	0.835688	1.12959
C	rsbV1::GII	12	ompA	32.4685	1.8784	1.28972e-09	2.07104e-09	29.2322	1.93673	4.05831e-09	2.40701e-09	17.9863	3.85101e-06	1.9218	27.1627	1.96662e-08	8.59607	8.8082	0.00510677	0.209519	0.212088
C	pCT308-GFP	18	ompA	26.8297	1.8784	4.51177e-08	3.74561e-08	24.8608	1.93673	7.29854e-08	4.78045e-08	16.9926	7.66883e-06	1.9218	19.0971	3.81945e-06	66.5595	90.2621	0.498049	5.75759	6.70485
C	pCT1310-RsbW	18	ompA	27.5692	1.8784	2.83049e-08	4.562e-08	23.7174	1.93673	1.55413e-07	7.57061e-08	17.0265	7.49054e-06	1.9218	19.0523	3.93281e-06	59.2965	66.9207	0.525037	5.57968	5.92755
C	pCT1310-RsbV1	18	ompA	27.2568	1.8784	3.44665e-08	2.52828e-08	25.3147	1.93673	5.40678e-08	3.11466e-08	17.1152	7.04372e-06	1.9218	18.2209	6.76988e-06	156.824	241.248	0.961123	12.2771	15.2272
C	rsbV1::GII	18	ompA	29.6091	1.8784	7.82284e-09	7.18463e-09	27.9238	1.93673	9.63734e-09	8.36208e-09	16.7314	9.19084e-06	1.9218	21.1736	9.83735e-07	113.297	126.917	0.107034	3.48233	3.68571
C	pCT308-GFP	24	ompA	25.2316	1.89261	1.02165e-07	7.10289e-08	24.7964	1.93009	8.2923e-08	1.59515e-07	17.285	6.26193e-06	1.9218	18.4581	5.79824e-06	62.9953	54.4726	0.925952	7.63745	7.10204
C	pCT1310-RsbW	24	ompA	23.986	1.89261	2.26158e-07	1.20015e-07	21.6558	1.93009	6.53973e-07	2.61851e-07	16.9068	8.13839e-06	1.9218	16.2477	2.457e-05	63.888	138.599	3.01903	13.8881	20.4557
C	pCT1310-RsbV1	24	ompA	23.182	1.89261	3.77721e-07	1.72475e-07	22.1388	1.93009	4.76022e-07	3.9158e-07	16.6787	9.53253e-06	1.9218	15.4521	4.13161e-05	97.436	158.981	4.33422	20.5502	26.2499
C	rsbV1::GII	24	ompA	28.6661	1.89261	1.14225e-08	2.03208e-08	25.6575	1.93009	4.70719e-08	7.21623e-08	17.658	4.83504e-06	1.9218	18.7062	4.93073e-06	212.642	128.761	1.01979	14.7258	11.459
C	pCT308-GFP	30	ompA	23.1182	1.89261	3.9341e-07	2.76502e-07	21.2915	1.93009	8.31003e-07	6.31223e-07	17.9153	4.0453e-06	1.9218	16.595	1.95816e-05	34.2472	46.8715	4.84059	12.8754	15.0627
C	pCT1310-RsbW	30	ompA	27.9548	1.89261	1.79809e-08	1.70034e-07	21.5461	1.93009	7.02911e-07	7.82007e-07	17.4339	5.64761e-06	1.9218	16.172	2.58151e-05	229.625	70.7949	4.57098	32.3977	17.989
C	pCT1310-RsbV1	30	ompA	22.1322	1.89261	7.37986e-07	6.45467e-07	21.0677	1.93009	9.62777e-07	9.49677e-07	17.5542	5.19604e-06	1.9218	16.9064	1.59781e-05	18.9556	20.408	3.07505	7.63475	7.92184
C	rsbV1::GII	30	ompA	24.3665	1.89261	1.77423e-07	1.13083e-07	22.6214	1.93009	3.46592e-07	2.81104e-07	17.9582	3.92695e-06	1.9218	19.2997	3.34591e-06	13.4927	18.7665	0.852038	3.39062	3.99872
A	pCT308-GFP	12	r16	32.0002	1.8784	1.73261e-09	1.68416e-09	31.2191	1.93673	1.0914e-09	9.78112e-10	22.23	2.03284e-07	1.976	23.1	1.47001e-07	106.9	114.535	0.723134	8.79222	9.10076
A	pCT1310-RsbW	12	r16	33.892	1.8784	5.25727e-10	7.72139e-10	31.5849	1.93673	8.56981e-10	9.07312e-10	21.78	2.77694e-07	1.976	23.43	1.17412e-07	174.923	140.277	0.42281	8.59995	7.70133
A	pCT1310-RsbV1	12	r16	31.3293	1.8784	2.64485e-09	1.7102e-09	30.5896	1.93673	1.65459e-09	3.33494e-09	23.68	7.44063e-08	1.976	22.43	2.32006e-07	110.906	97.1476	3.11809	18.5961	17.4045
A	rsbV1::GII	12	r16	31.8696	1.8784	1.88132e-09	2.07104e-09	29.8472	1.93673	2.70266e-09	2.40701e-09	24	5.96046e-08	1.976	26.6	1.3554e-08	6.01091	6.07064	0.227398	1.16913	1.17493
A	pCT308-GFP	18	r16	26.4233	1.8784	5.82925e-08	3.74561e-08	26.1063	1.93673	3.20411e-08	4.78045e-08	19.62	1.24106e-06	1.976	16.55	1.2727e-05	294.487	300.767	10.255	54.9541	55.537
A	pCT1310-RsbW	18	r16	27.5836	1.8784	2.805e-08	4.562e-08	25.5655	1.93673	4.58079e-08	7.57061e-08	21.07	4.54253e-07	1.976	17.81	5.39554e-06	150.522	91.8104	11.8778	42.2832	33.0228
A	pCT1310-RsbV1	18	r16	28.4086	1.8784	1.6675e-08	2.52828e-08	27.605	1.93673	1.18978e-08	3.11466e-08	20.52	6.65066e-07	1.976	16.09	1.74096e-05	1236.01	620.398	26.1772	179.876	127.437
A	rsbV1::GII	18	r16	30.9352	1.8784	3.39075e-09	7.18463e-09	27.7798	1.93673	1.05998e-08	8.36208e-09	20.72	5.78973e-07	1.976	19.42	1.80226e-06	300.622	232.519	3.11286	30.5907	26.9035
A	pCT308-GFP	24	r16	26.241	1.89261	5.36587e-08	7.10289e-08	24.1407	1.93009	1.2762e-07	1.59515e-07	19.39	1.45555e-06	1.976	16.25	1.56121e-05	188.661	146.671	10.7259	44.984	39.6633
A	pCT1310-RsbW	24	r16	24.9183	1.89261	1.24772e-07	1.20015e-07	23.2754	1.93009	2.25441e-07	2.61851e-07	21.05	4.60594e-07	1.976	16.53	1.29015e-05	76.925	72.7774	28.0107	46.419	45.1502
A	pCT1310-RsbV1	24	r16	26.2714	1.89261	5.26287e-08	1.72475e-07	23.3889	1.93009	2.09233e-07	3.9158e-07	19.16	1.70712e-06	1.976	14.03	7.08124e-05	674.812	272.481	41.4805	167.307	106.314
A	rsbV1::GII	24	r16	26.796	1.89261	3.76607e-08	2.03208e-08	24.2951	1.93009	1.153e-07	7.21623e-08	18.75	2.26823e-06	1.976	14.8	4.19134e-05	636.054	1094.53	18.4785	108.413	142.215
A	pCT308-GFP	30	r16	24.6524	1.89261	1.4784e-07	2.76502e-07	22.4794	1.93009	3.80519e-07	6.31223e-07	20.13	8.71498e-07	1.976	14.12	6.66022e-05	280.805	159.422	76.4227	146.492	110.379
A	pCT1310-RsbW	30	r16	22.8962	1.89261	4.53281e-07	1.70034e-07	21.3659	1.93009	7.91312e-07	7.82007e-07	20.12	8.77559e-07	1.976	14.35	5.69452e-05	95.0823	156.165	64.8905	78.5489	100.666
A	pCT1310-RsbV1	30	r16	24.2714	1.89261	1.88512e-07	6.45467e-07	20.8541	1.93009	1.10793e-06	9.49677e-07	20.14	8.65478e-07	1.976	14.74	4.36617e-05	95.5377	55.7668	50.4481	69.424	53.0408
A	rsbV1::GII	30	r16	25.8135	1.89261	7.04821e-08	1.13083e-07	23.2716	1.93009	2.26005e-07	2.81104e-07	20.59	6.33567e-07	1.976	16.32	1.48853e-05	117.939	83.4883	23.4944	52.6395	44.2889
B	pCT308-GFP	12	r16	32.2758	1.8784	1.45628e-09	1.68416e-09	30.9374	1.93673	1.31471e-09	9.78112e-10	17.77	4.47401e-06	1.901	18.35	7.59763e-06	5490.86	5919.61	1.69817	96.563	100.262
B	pCT1310-RsbW	12	r16	32.2456	1.8784	1.48435e-09	7.72139e-10	31.5849	1.93673	8.56981e-10	9.07312e-10	18.1	3.55924e-06	1.901	18.54	6.72468e-06	5962.34	8034.25	1.88936	106.137	123.205
B	pCT1310-RsbV1	12	r16	33.9264	1.8784	5.14456e-10	1.7102e-09	29.1348	1.93673	4.32827e-09	3.33494e-09	18.18	3.36724e-06	1.901	16.58	2.36852e-05	15872.5	9917.67	7.03399	334.136	264.123
B	rsbV1::GII	12	r16	30.8135	1.8784	3.66106e-09	2.07104e-09	30.9881	1.93673	1.27144e-09	2.40701e-09	17.9	4.08849e-06	1.901	20.6	1.79048e-06	829.884	801.928	0.437931	19.0639	18.74
B	pCT308-GFP	18	r16	28.1217	1.8784	1.99806e-08	3.74561e-08	25.5358	1.93673	4.67157e-08	4.78045e-08	18.03	3.73619e-06	1.901	12.83	0.000263426	8622.31	6225.35	70.5067	779.699	662.517
B	pCT1310-RsbW	18	r16	25.2835	1.8784	1.19584e-07	4.562e-08	25.1335	1.93673	6.09487e-08	7.57061e-08	17.58	5.10379e-06	1.901	12.28	0.000375059	4393.21	6382	73.4864	568.191	684.828
B	pCT1310-RsbV1	18	r16	27.5796	1.8784	2.81198e-08	2.52828e-08	25.5276	1.93673	4.69705e-08	3.11466e-08	17.47	5.50815e-06	1.901	11.73	0.000533998	14693.4	19029.3	96.9469	1193.51	1358.24
B	rsbV1::GII	18	r16	28.688	1.8784	1.39815e-08	7.18463e-09	28.712	1.93673	5.72383e-09	8.36208e-09	17.63	4.92993e-06	1.901	14.21	0.000108559	12135.1	14005.7	22.0203	516.932	555.346
B	pCT308-GFP	24	r16	25.9316	1.89261	6.53678e-08	7.10289e-08	22.4673	1.93009	3.83541e-07	1.59515e-07	18.02	3.76218e-06	1.901	12.81	0.000266833	1685.2	2506.8	70.925	345.721	421.658
B	pCT1310-RsbW	24	r16	26.0334	1.89261	6.12604e-08	1.20015e-07	24.212	1.93009	1.21779e-07	2.61851e-07	17.59	5.06853e-06	1.901	9.06	0.00296771	34359.4	16740.8	585.517	4485.31	3130.82
B	pCT1310-RsbV1	24	r16	23.779	1.89261	2.58098e-07	1.72475e-07	21.7796	1.93009	6.02844e-07	3.9158e-07	17.32	6.11168e-06	1.901	10.19	0.00143606	3640.64	5525.85	234.97	924.9	1139.48
B	rsbV1::GII	24	r16	27.8272	1.89261	1.95063e-08	2.03208e-08	25.0707	1.93009	6.92371e-08	7.21623e-08	17.47	5.50815e-06	1.901	12.4	0.000347234	9448.54	9067.67	63.0399	771.774	756.059
B	pCT308-GFP	30	r16	23.2424	1.89261	3.6346e-07	2.76502e-07	21.3581	1.93009	7.95372e-07	6.31223e-07	18.09	3.58399e-06	1.901	11.09	0.000805542	1498.22	1928.18	224.761	580.294	658.316
B	pCT1310-RsbW	30	r16	22.4484	1.89261	6.03148e-07	1.70034e-07	21.2397	1.93009	8.59772e-07	7.82007e-07	17.45	5.58504e-06	1.901	9	0.00308433	4283.09	8458.4	552.248	1537.96	2161.28
B	pCT1310-RsbV1	30	r16	20.6228	1.89261	1.93301e-06	6.45467e-07	21.3437	1.93009	8.02953e-07	9.49677e-07	17.68	4.762e-06	1.901	8.03	0.0057514	4616.48	7345.96	1207.77	2361.28	2978.63
B	rsbV1::GII	30	r16	25.0375	1.89261	1.15637e-07	1.13083e-07	22.9266	1.93009	2.83573e-07	2.81104e-07	18.23	3.25254e-06	1.901	12.27	0.000377476	2084.53	2117.18	116.056	491.855	495.692
C	pCT308-GFP	12	r16	31.8596	1.8784	1.89321e-09	1.68416e-09	31.9981	1.93673	6.52154e-10	9.78112e-10	18.1374	3.46827e-06	1.945	17.7028	7.67902e-06	6910.84	5983.02	2.21408	123.698	115.095
C	pCT1310-RsbW	12	r16	33.7093	1.8784	5.89915e-10	7.72139e-10	31.3258	1.93673	1.01701e-09	9.07312e-10	16.5096	1.07183e-05	1.945	18.1786	5.59541e-06	7223.93	6685.07	0.522042	61.41	59.0752
C	pCT1310-RsbV1	12	r16	30.807	1.8784	3.67611e-09	1.7102e-09	28.8633	1.93673	5.17916e-09	3.33494e-09	19.2336	1.62226e-06	1.945	16.7939	1.40578e-05	3221.77	5886.42	8.66555	167.088	225.852
C	rsbV1::GII	12	r16	32.4685	1.8784	1.28972e-09	2.07104e-09	29.2322	1.93673	4.05831e-09	2.40701e-09	17.9863	3.85101e-06	1.945	19.9304	1.74474e-06	762.622	781.442	0.453059	18.588	18.8159
C	pCT308-GFP	18	r16	26.8297	1.8784	4.51177e-08	3.74561e-08	24.8608	1.93673	7.29854e-08	4.78045e-08	16.9926	7.66883e-06	1.945	13.3197	0.000141801	2471.08	3351.07	18.4905	213.756	248.924
C	pCT1310-RsbW	18	r16	27.5692	1.8784	2.83049e-08	4.562e-08	23.7174	1.93673	1.55413e-07	7.57061e-08	17.0265	7.49054e-06	1.945	12.7811	0.000202901	3059.21	3452.56	27.0877	287.866	305.813
C	pCT1310-RsbV1	18	r16	27.2568	1.8784	3.44665e-08	2.52828e-08	25.3147	1.93673	5.40678e-08	3.11466e-08	17.1152	7.04372e-06	1.945	12.128	0.00031332	7258.05	11165.3	44.4822	568.202	704.739
C	rsbV1::GII	18	r16	29.6091	1.8784	7.82284e-09	7.18463e-09	27.9238	1.93673	9.63734e-09	8.36208e-09	16.7314	9.19084e-06	1.945	14.6582	5.82032e-05	6703.26	7509.1	6.33275	206.034	218.067
C	pCT308-GFP	24	r16	25.2316	1.89261	1.02165e-07	7.10289e-08	24.7964	1.93009	8.2923e-08	1.59515e-07	17.285	6.26193e-06	1.945	12.4313	0.000256065	2782.03	2405.64	40.8923	337.288	313.643
C	pCT1310-RsbW	24	r16	23.986	1.89261	2.26158e-07	1.20015e-07	21.6558	1.93009	6.53973e-07	2.61851e-07	16.9068	8.13839e-06	1.945	10.6881	0.000816569	2123.28	4606.25	100.335	461.563	679.831
C	pCT1310-RsbV1	24	r16	23.182	1.89261	3.77721e-07	1.72475e-07	22.1388	1.93009	4.76022e-07	3.9158e-07	16.6787	9.53253e-06	1.945	9.34517	0.00199525	4705.42	7677.58	209.31	992.417	1267.67
C	rsbV1::GII	24	r16	28.6661	1.89261	1.14225e-08	2.03208e-08	25.6575	1.93009	4.70719e-08	7.21623e-08	17.658	4.83504e-06	1.945	13.1344	0.000160404	6917.59	4188.8	33.1754	479.055	372.78
C	pCT308-GFP	30	r16	23.1182	1.89261	3.9341e-07	2.76502e-07	21.2915	1.93009	8.31003e-07	6.31223e-07	17.9153	4.0453e-06	1.945	10.7665	0.000775104	1355.61	1855.32	191.606	509.651	596.231
C	pCT1310-RsbW	30	r16	27.9548	1.89261	1.79809e-08	1.70034e-07	21.5461	1.93009	7.02911e-07	7.82007e-07	17.4339	5.64761e-06	1.945	9.85051	0.00142559	12680.6	3909.52	252.424	1789.1	993.407
C	pCT1310-RsbV1	30	r16	22.1322	1.89261	7.37986e-07	6.45467e-07	21.0677	1.93009	9.62777e-07	9.49677e-07	17.5542	5.19604e-06	1.945	10.2939	0.00106143	1259.23	1355.71	204.277	507.179	526.25
C	rsbV1::GII	30	r16	24.3665	1.89261	1.77423e-07	1.13083e-07	22.6214	1.93009	3.46592e-07	2.81104e-07	17.9582	3.92695e-06	1.945	13.4938	0.000126292	509.285	708.343	32.1603	127.979	150.932
A	pCT308-GFP	18	hctB	26.4233	1.8784	5.82925e-08	3.74561e-08	26.1063	1.93673	3.20411e-08	4.78045e-08	19.62	1.24106e-06	1.94313	34.9471	8.27431e-11	0.00191457	0.0019554	6.66715e-05	0.000357278	0.000361067
A	pCT1310-RsbW	18	hctB	27.5836	1.8784	2.805e-08	4.562e-08	25.5655	1.93673	4.58079e-08	7.57061e-08	21.07	4.54253e-07	1.94313	34.7911	9.17779e-11	0.00256037	0.00156169	0.000202041	0.000719236	0.000561717
A	pCT1310-RsbV1	18	hctB	28.4086	1.8784	1.6675e-08	2.52828e-08	27.605	1.93673	1.18978e-08	3.11466e-08	20.52	6.65066e-07	1.94313	33.8778	1.68349e-10	0.0119521	0.00599918	0.000253131	0.00173938	0.00123231
A	rsbV1::GII	18	hctB	30.9352	1.8784	3.39075e-09	7.18463e-09	27.7798	1.93673	1.05998e-08	8.36208e-09	20.72	5.78973e-07	1.94313	37.8782	1.18058e-11	0.00196925	0.00152313	2.0391e-05	0.000200387	0.000176233
A	pCT308-GFP	24	hctB	26.241	1.89261	5.36587e-08	7.10289e-08	24.1407	1.93009	1.2762e-07	1.59515e-07	19.39	1.45555e-06	1.94313	28.173	7.44847e-09	0.0900093	0.0699759	0.00511728	0.0214617	0.0189232
A	pCT1310-RsbW	24	hctB	24.9183	1.89261	1.24772e-07	1.20015e-07	23.2754	1.93009	2.25441e-07	2.61851e-07	21.05	4.60594e-07	1.94313	28.6016	5.60303e-09	0.0334079	0.0316066	0.0121648	0.0201594	0.0196084
A	pCT1310-RsbV1	24	hctB	26.2714	1.89261	5.26287e-08	1.72475e-07	23.3889	1.93009	2.09233e-07	3.9158e-07	19.16	1.70712e-06	1.94313	26.1684	2.82097e-08	0.268827	0.108549	0.0165247	0.0666504	0.0423525
A	rsbV1::GII	24	hctB	26.796	1.89261	3.76607e-08	2.03208e-08	24.2951	1.93009	1.153e-07	7.21623e-08	18.75	2.26823e-06	1.94313	28.485	6.05415e-09	0.0918743	0.158098	0.00266911	0.0156596	0.0205422
A	pCT308-GFP	30	hctB	24.6524	1.89261	1.4784e-07	2.76502e-07	22.4794	1.93009	3.80519e-07	6.31223e-07	20.13	8.71498e-07	1.94313	25.9171	3.33335e-08	0.140539	0.0797885	0.0382485	0.0733172	0.055243
A	pCT1310-RsbW	30	hctB	22.8962	1.89261	4.53281e-07	1.70034e-07	21.3659	1.93009	7.91312e-07	7.82007e-07	20.12	8.77559e-07	1.94313	27.6745	1.03721e-08	0.0173184	0.0284442	0.0118193	0.014307	0.0183355
A	pCT1310-RsbV1	30	hctB	24.2714	1.89261	1.88512e-07	6.45467e-07	20.8541	1.93009	1.10793e-06	9.49677e-07	20.14	8.65478e-07	1.94313	25.9288	3.30768e-08	0.0723765	0.0422472	0.0382179	0.0525936	0.0401821
A	rsbV1::GII	30	hctB	25.8135	1.89261	7.04821e-08	1.13083e-07	23.2716	1.93009	2.26005e-07	2.81104e-07	20.59	6.33567e-07	1.94313	27.6873	1.02844e-08	0.0814856	0.057683	0.0162325	0.0363692	0.0305997
B	pCT308-GFP	18	hctB	28.1217	1.8784	1.99806e-08	3.74561e-08	25.5358	1.93673	4.67157e-08	4.78045e-08	18.03	3.73619e-06	1.96137	31.4207	6.42036e-10	0.0210147	0.0151727	0.000171842	0.00190032	0.00161472
B	pCT1310-RsbW	18	hctB	25.2835	1.8784	1.19584e-07	4.562e-08	25.1335	1.93673	6.09487e-08	7.57061e-08	17.58	5.10379e-06	1.96137	30.6526	1.07717e-09	0.0126173	0.0183291	0.000211053	0.00163184	0.00196682
B	pCT1310-RsbV1	18	hctB	27.5796	1.8784	2.81198e-08	2.52828e-08	25.5276	1.93673	4.69705e-08	3.11466e-08	17.47	5.50815e-06	1.96137	29.577	2.22307e-09	0.0611696	0.0792203	0.000403597	0.00496869	0.00565447
B	rsbV1::GII	18	hctB	28.688	1.8784	1.39815e-08	7.18463e-09	28.712	1.93673	5.72383e-09	8.36208e-09	17.63	4.92993e-06	1.96137	32.1121	4.02995e-10	0.0450484	0.0519925	8.17445e-05	0.00191897	0.00206158
B	pCT308-GFP	24	hctB	25.9316	1.89261	6.53678e-08	7.10289e-08	22.4673	1.93009	3.83541e-07	1.59515e-07	18.02	3.76218e-06	1.96137	23.5662	1.27492e-07	0.805185	1.19775	0.0338878	0.165185	0.201467
B	pCT1310-RsbW	24	hctB	26.0334	1.89261	6.12604e-08	1.20015e-07	24.212	1.93009	1.21779e-07	2.61851e-07	17.59	5.06853e-06	1.96137	22.3753	2.84363e-07	3.29228	1.60408	0.0561035	0.429777	0.299991
B	pCT1310-RsbV1	24	hctB	23.779	1.89261	2.58098e-07	1.72475e-07	21.7796	1.93009	6.02844e-07	3.9158e-07	17.32	6.11168e-06	1.96137	21.7549	4.31894e-07	1.09492	1.6619	0.070667	0.278163	0.342697
B	rsbV1::GII	24	hctB	27.8272	1.89261	1.95063e-08	2.03208e-08	25.0707	1.93009	6.92371e-08	7.21623e-08	17.47	5.50815e-06	1.96137	26.1974	2.1662e-08	0.589442	0.565682	0.00393271	0.0481467	0.0471664
B	pCT308-GFP	30	hctB	23.2424	1.89261	3.6346e-07	2.76502e-07	21.3581	1.93009	7.95372e-07	6.31223e-07	18.09	3.58399e-06	1.96137	21.6944	4.49879e-07	0.836724	1.07685	0.125524	0.324082	0.367656
B	pCT1310-RsbW	30	hctB	22.4484	1.89261	6.03148e-07	1.70034e-07	21.2397	1.93009	8.59772e-07	7.82007e-07	17.45	5.58504e-06	1.96137	20.7319	8.60361e-07	1.19475	2.35943	0.154047	0.429008	0.60288
B	pCT1310-RsbV1	30	hctB	20.6228	1.89261	1.93301e-06	6.45467e-07	21.3437	1.93009	8.02953e-07	9.49677e-07	17.68	4.762e-06	1.96137	21.0473	6.95665e-07	0.55839	0.888536	0.146087	0.28561	0.360282
B	rsbV1::GII	30	hctB	25.0375	1.89261	1.15637e-07	1.13083e-07	22.9266	1.93009	2.83573e-07	2.81104e-07	18.23	3.25254e-06	1.96137	25.2736	4.03616e-08	0.222888	0.226379	0.0124092	0.0525915	0.0530018
C	pCT308-GFP	18	hctB	26.8297	1.8784	4.51177e-08	3.74561e-08	24.8608	1.93673	7.29854e-08	4.78045e-08	16.9926	7.66883e-06	1.84756	31.2962	4.53405e-09	0.0790123	0.10715	0.000591231	0.0068348	0.00795928
C	pCT1310-RsbW	18	hctB	27.5692	1.8784	2.83049e-08	4.562e-08	23.7174	1.93673	1.55413e-07	7.57061e-08	17.0265	7.49054e-06	1.84756	31.1029	5.10514e-09	0.076972	0.086869	0.000681545	0.00724292	0.00769448
C	pCT1310-RsbV1	18	hctB	27.2568	1.8784	3.44665e-08	2.52828e-08	25.3147	1.93673	5.40678e-08	3.11466e-08	17.1152	7.04372e-06	1.84756	29.4565	1.40265e-08	0.324923	0.49984	0.00199134	0.0254368	0.0315492
C	rsbV1::GII	18	hctB	29.6091	1.8784	7.82284e-09	7.18463e-09	27.9238	1.93673	9.63734e-09	8.36208e-09	16.7314	9.19084e-06	1.84756	32.8928	1.70151e-09	0.195963	0.219521	0.000185131	0.00602319	0.00637496
C	pCT308-GFP	24	hctB	25.2316	1.89261	1.02165e-07	7.10289e-08	24.7964	1.93009	8.2923e-08	1.59515e-07	17.285	6.26193e-06	1.84756	23.8509	4.37905e-07	4.75764	4.11397	0.0699313	0.576808	0.536372
C	pCT1310-RsbW	24	hctB	23.986	1.89261	2.26158e-07	1.20015e-07	21.6558	1.93009	6.53973e-07	2.61851e-07	16.9068	8.13839e-06	1.84756	22.888	7.90878e-07	2.05647	4.46133	0.0971787	0.447041	0.658442
C	pCT1310-RsbV1	24	hctB	23.182	1.89261	3.77721e-07	1.72475e-07	22.1388	1.93009	4.76022e-07	3.9158e-07	16.6787	9.53253e-06	1.84756	21.8815	1.467e-06	3.45965	5.64492	0.153895	0.729672	0.932053
C	rsbV1::GII	24	hctB	28.6661	1.89261	1.14225e-08	2.03208e-08	25.6575	1.93009	4.70719e-08	7.21623e-08	17.658	4.83504e-06	1.84756	26.1931	1.03983e-07	4.48436	2.71541	0.0215061	0.31055	0.241657
C	pCT308-GFP	30	hctB	23.1182	1.89261	3.9341e-07	2.76502e-07	21.2915	1.93009	8.31003e-07	6.31223e-07	17.9153	4.0453e-06	1.84756	21.9466	1.40951e-06	2.46516	3.37387	0.348432	0.92679	1.08423
C	pCT1310-RsbW	30	hctB	27.9548	1.89261	1.79809e-08	1.70034e-07	21.5461	1.93009	7.02911e-07	7.82007e-07	17.4339	5.64761e-06	1.84756	21.0091	2.50619e-06	22.2925	6.87293	0.443761	3.14524	1.74641
C	pCT1310-RsbV1	30	hctB	22.1322	1.89261	7.37986e-07	6.45467e-07	21.0677	1.93009	9.62777e-07	9.49677e-07	17.5542	5.19604e-06	1.84756	21.6406	1.70077e-06	2.01771	2.1723	0.32732	0.812673	0.843232
C	rsbV1::GII	30	hctB	24.3665	1.89261	1.77423e-07	1.13083e-07	22.6214	1.93009	3.46592e-07	2.81104e-07	17.9582	3.92695e-06	1.84756	24.4858	2.96575e-07	1.19597	1.66343	0.0755231	0.300539	0.354439

## Sheet: Norm_Test_stack
Genotype	hpi	Target	Nx	E
pCT308-GFP	12	ompA	N0	1.08361e-09
pCT1310-RsbW	12	ompA	N0	7.35978e-10
pCT1310-RsbV1	12	ompA	N0	2.04836e-09
rsbV1::GII	12	ompA	N0	3.81103e-10
pCT308-GFP	18	ompA	N0	2.88015e-07
pCT1310-RsbW	18	ompA	N0	1.29288e-07
pCT1310-RsbV1	18	ompA	N0	6.05181e-07
rsbV1::GII	18	ompA	N0	2.95762e-08
pCT308-GFP	24	ompA	N0	6.93363e-07
pCT1310-RsbW	24	ompA	N0	5.54097e-07
pCT1310-RsbV1	24	ompA	N0	1.46945e-06
rsbV1::GII	24	ompA	N0	1.53142e-06
pCT308-GFP	30	ompA	N0	9.44171e-07
pCT1310-RsbW	30	ompA	N0	5.34305e-07
pCT1310-RsbV1	30	ompA	N0	4.75795e-07
rsbV1::GII	30	ompA	N0	2.68592e-07
pCT308-GFP	12	ompA	N0	5.00848e-08
pCT1310-RsbW	12	ompA	N0	1.59693e-08
pCT1310-RsbV1	12	ompA	N0	8.71291e-08
rsbV1::GII	12	ompA	N0	1.01787e-08
pCT308-GFP	18	ompA	N0	2.39709e-06
pCT1310-RsbW	18	ompA	N0	5.14433e-06
pCT1310-RsbV1	18	ompA	N0	1.16728e-05
rsbV1::GII	18	ompA	N0	1.08558e-06
pCT308-GFP	24	ompA	N0	7.58581e-06
pCT1310-RsbW	24	ompA	N0	2.08661e-05
pCT1310-RsbV1	24	ompA	N0	2.71087e-05
rsbV1::GII	24	ompA	N0	4.90971e-06
pCT308-GFP	30	ompA	N0	2.59038e-05
pCT1310-RsbW	30	ompA	N0	4.09486e-05
pCT1310-RsbV1	30	ompA	N0	5.39347e-05
rsbV1::GII	30	ompA	N0	1.06641e-05
pCT308-GFP	12	ompA	N0	5.60472e-08
pCT1310-RsbW	12	ompA	N0	2.65134e-08
pCT1310-RsbV1	12	ompA	N0	7.031e-08
rsbV1::GII	12	ompA	N0	1.96662e-08
pCT308-GFP	18	ompA	N0	3.81945e-06
pCT1310-RsbW	18	ompA	N0	3.93281e-06
pCT1310-RsbV1	18	ompA	N0	6.76988e-06
rsbV1::GII	18	ompA	N0	9.83735e-07
pCT308-GFP	24	ompA	N0	5.79824e-06
pCT1310-RsbW	24	ompA	N0	2.457e-05
pCT1310-RsbV1	24	ompA	N0	4.13161e-05
rsbV1::GII	24	ompA	N0	4.93073e-06
pCT308-GFP	30	ompA	N0	1.95816e-05
pCT1310-RsbW	30	ompA	N0	2.58151e-05
pCT1310-RsbV1	30	ompA	N0	1.59781e-05
rsbV1::GII	30	ompA	N0	3.34591e-06
pCT308-GFP	12	ompA	N05	0.788007
pCT1310-RsbW	12	ompA	N05	1.09648
pCT1310-RsbV1	12	ompA	N05	0.979174
rsbV1::GII	12	ompA	N05	0.169011
pCT308-GFP	18	ompA	N05	6.6643
pCT1310-RsbW	18	ompA	N05	3.60679
pCT1310-RsbV1	18	ompA	N05	42.9654
rsbV1::GII	18	ompA	N05	4.93339
pCT308-GFP	24	ompA	N05	8.37878
pCT1310-RsbW	24	ompA	N05	3.30378
pCT1310-RsbV1	24	ompA	N05	14.0033
rsbV1::GII	24	ompA	N05	23.24
pCT308-GFP	30	ompA	N05	3.98077
pCT1310-RsbW	30	ompA	N05	0.892137
pCT1310-RsbV1	30	ompA	N05	1.0411
rsbV1::GII	30	ompA	N05	2.12811
pCT308-GFP	12	ompA	N05	36.1966
pCT1310-RsbW	12	ompA	N05	14.159
pCT1310-RsbV1	12	ompA	N05	58.3891
rsbV1::GII	12	ompA	N05	4.71782
pCT308-GFP	18	ompA	N05	78.4601
pCT1310-RsbW	18	ompA	N05	60.2575
pCT1310-RsbV1	18	ompA	N05	321.185
rsbV1::GII	18	ompA	N05	121.351
pCT308-GFP	24	ompA	N05	47.9087
pCT1310-RsbW	24	ompA	N05	241.582
pCT1310-RsbV1	24	ompA	N05	68.7248
rsbV1::GII	24	ompA	N05	133.598
pCT308-GFP	30	ompA	N05	48.1782
pCT1310-RsbW	30	ompA	N05	56.8638
pCT1310-RsbV1	30	ompA	N05	43.2918
rsbV1::GII	30	ompA	N05	58.8902
pCT308-GFP	12	ompA	N05	50.4405
pCT1310-RsbW	12	ompA	N05	34.23
pCT1310-RsbV1	12	ompA	N05	16.1136
rsbV1::GII	12	ompA	N05	8.59607
pCT308-GFP	18	ompA	N05	66.5595
pCT1310-RsbW	18	ompA	N05	59.2965
pCT1310-RsbV1	18	ompA	N05	156.824
rsbV1::GII	18	ompA	N05	113.297
pCT308-GFP	24	ompA	N05	62.9953
pCT1310-RsbW	24	ompA	N05	63.888
pCT1310-RsbV1	24	ompA	N05	97.436
rsbV1::GII	24	ompA	N05	212.642
pCT308-GFP	30	ompA	N05	34.2472
pCT1310-RsbW	30	ompA	N05	229.625
pCT1310-RsbV1	30	ompA	N05	18.9556
rsbV1::GII	30	ompA	N05	13.4927
pCT308-GFP	12	ompA	N06	0.844283
pCT1310-RsbW	12	ompA	N06	0.879303
pCT1310-RsbV1	12	ompA	N06	0.857706
rsbV1::GII	12	ompA	N06	0.170691
pCT308-GFP	18	ompA	N06	6.80642
pCT1310-RsbW	18	ompA	N06	2.19996
pCT1310-RsbV1	18	ompA	N06	21.5659
rsbV1::GII	18	ompA	N06	3.81578
pCT308-GFP	24	ompA	N06	6.51391
pCT1310-RsbW	24	ompA	N06	3.12565
pCT1310-RsbV1	24	ompA	N06	5.65434
rsbV1::GII	24	ompA	N06	39.9917
pCT308-GFP	30	ompA	N06	2.26001
pCT1310-RsbW	30	ompA	N06	1.46527
pCT1310-RsbV1	30	ompA	N06	0.607708
rsbV1::GII	30	ompA	N06	1.50647
pCT308-GFP	12	ompA	N06	39.023
pCT1310-RsbW	12	ompA	N06	19.0792
pCT1310-RsbV1	12	ompA	N06	36.4835
rsbV1::GII	12	ompA	N06	4.55889
pCT308-GFP	18	ompA	N06	56.6486
pCT1310-RsbW	18	ompA	N06	87.5359
pCT1310-RsbV1	18	ompA	N06	415.965
rsbV1::GII	18	ompA	N06	140.056
pCT308-GFP	24	ompA	N06	71.2662
pCT1310-RsbW	24	ompA	N06	117.705
pCT1310-RsbV1	24	ompA	N06	104.312
rsbV1::GII	24	ompA	N06	128.212
pCT308-GFP	30	ompA	N06	62.0045
pCT1310-RsbW	30	ompA	N06	112.297
pCT1310-RsbV1	30	ompA	N06	68.888
rsbV1::GII	30	ompA	N06	59.8127
pCT308-GFP	12	ompA	N06	43.6686
pCT1310-RsbW	12	ompA	N06	31.6766
pCT1310-RsbV1	12	ompA	N06	29.4408
rsbV1::GII	12	ompA	N06	8.8082
pCT308-GFP	18	ompA	N06	90.2621
pCT1310-RsbW	18	ompA	N06	66.9207
pCT1310-RsbV1	18	ompA	N06	241.248
rsbV1::GII	18	ompA	N06	126.917
pCT308-GFP	24	ompA	N06	54.4726
pCT1310-RsbW	24	ompA	N06	138.599
pCT1310-RsbV1	24	ompA	N06	158.981
rsbV1::GII	24	ompA	N06	128.761
pCT308-GFP	30	ompA	N06	46.8715
pCT1310-RsbW	30	ompA	N06	70.7949
pCT1310-RsbV1	30	ompA	N06	20.408
rsbV1::GII	30	ompA	N06	18.7665
pCT308-GFP	12	ompA	N07	0.00533052
pCT1310-RsbW	12	ompA	N07	0.00265032
pCT1310-RsbV1	12	ompA	N07	0.0275293
rsbV1::GII	12	ompA	N07	0.00639385
pCT308-GFP	18	ompA	N07	0.232072
pCT1310-RsbW	18	ompA	N07	0.284616
pCT1310-RsbV1	18	ompA	N07	0.909957
rsbV1::GII	18	ompA	N07	0.0510839
pCT308-GFP	24	ompA	N07	0.476357
pCT1310-RsbW	24	ompA	N07	1.203
pCT1310-RsbV1	24	ompA	N07	0.860777
rsbV1::GII	24	ompA	N07	0.675162
pCT308-GFP	30	ompA	N07	1.08339
pCT1310-RsbW	30	ompA	N07	0.608854
pCT1310-RsbV1	30	ompA	N07	0.549749
rsbV1::GII	30	ompA	N07	0.423936
pCT308-GFP	12	ompA	N07	0.0111946
pCT1310-RsbW	12	ompA	N07	0.00448672
pCT1310-RsbV1	12	ompA	N07	0.0258755
rsbV1::GII	12	ompA	N07	0.0024896
pCT308-GFP	18	ompA	N07	0.641587
pCT1310-RsbW	18	ompA	N07	1.00794
pCT1310-RsbV1	18	ompA	N07	2.11918
rsbV1::GII	18	ompA	N07	0.220202
pCT308-GFP	24	ompA	N07	2.01634
pCT1310-RsbW	24	ompA	N07	4.11679
pCT1310-RsbV1	24	ompA	N07	4.43555
rsbV1::GII	24	ompA	N07	0.891353
pCT308-GFP	30	ompA	N07	7.22764
pCT1310-RsbW	30	ompA	N07	7.33184
pCT1310-RsbV1	30	ompA	N07	11.3261
rsbV1::GII	30	ompA	N07	3.2787
pCT308-GFP	12	ompA	N07	0.01616
pCT1310-RsbW	12	ompA	N07	0.00247365
pCT1310-RsbV1	12	ompA	N07	0.0433406
rsbV1::GII	12	ompA	N07	0.00510677
pCT308-GFP	18	ompA	N07	0.498049
pCT1310-RsbW	18	ompA	N07	0.525037
pCT1310-RsbV1	18	ompA	N07	0.961123
rsbV1::GII	18	ompA	N07	0.107034
pCT308-GFP	24	ompA	N07	0.925952
pCT1310-RsbW	24	ompA	N07	3.01903
pCT1310-RsbV1	24	ompA	N07	4.33422
rsbV1::GII	24	ompA	N07	1.01979
pCT308-GFP	30	ompA	N07	4.84059
pCT1310-RsbW	30	ompA	N07	4.57098
pCT1310-RsbV1	30	ompA	N07	3.07505
rsbV1::GII	30	ompA	N07	0.852038
pCT308-GFP	12	ompA	N12	0.0648112
pCT1310-RsbW	12	ompA	N12	0.0539074
pCT1310-RsbV1	12	ompA	N12	0.164183
rsbV1::GII	12	ompA	N12	0.032873
pCT308-GFP	18	ompA	N12	1.24362
pCT1310-RsbW	18	ompA	N12	1.01319
pCT1310-RsbV1	18	ompA	N12	6.25274
rsbV1::GII	18	ompA	N12	0.502013
pCT308-GFP	24	ompA	N12	1.99782
pCT1310-RsbW	24	ompA	N12	1.99361
pCT1310-RsbV1	24	ompA	N12	3.47184
rsbV1::GII	24	ompA	N12	3.96115
pCT308-GFP	30	ompA	N12	2.07671
pCT1310-RsbW	30	ompA	N12	0.737008
pCT1310-RsbV1	30	ompA	N12	0.756535
rsbV1::GII	30	ompA	N12	0.949833
pCT308-GFP	12	ompA	N12	0.636558
pCT1310-RsbW	12	ompA	N12	0.252046
pCT1310-RsbV1	12	ompA	N12	1.22917
rsbV1::GII	12	ompA	N12	0.108377
pCT308-GFP	18	ompA	N12	7.095
pCT1310-RsbW	18	ompA	N12	7.79334
pCT1310-RsbV1	18	ompA	N12	26.0893
rsbV1::GII	18	ompA	N12	5.1693
pCT308-GFP	24	ompA	N12	9.82853
pCT1310-RsbW	24	ompA	N12	31.5364
pCT1310-RsbV1	24	ompA	N12	17.4594
rsbV1::GII	24	ompA	N12	10.9125
pCT308-GFP	30	ompA	N12	18.6605
pCT1310-RsbW	30	ompA	N12	20.4185
pCT1310-RsbV1	30	ompA	N12	22.1433
rsbV1::GII	30	ompA	N12	13.8954
pCT308-GFP	12	ompA	N12	0.902839
pCT1310-RsbW	12	ompA	N12	0.290986
pCT1310-RsbV1	12	ompA	N12	0.835688
rsbV1::GII	12	ompA	N12	0.209519
pCT308-GFP	18	ompA	N12	5.75759
pCT1310-RsbW	18	ompA	N12	5.57968
pCT1310-RsbV1	18	ompA	N12	12.2771
rsbV1::GII	18	ompA	N12	3.48233
pCT308-GFP	24	ompA	N12	7.63745
pCT1310-RsbW	24	ompA	N12	13.8881
pCT1310-RsbV1	24	ompA	N12	20.5502
rsbV1::GII	24	ompA	N12	14.7258
pCT308-GFP	30	ompA	N12	12.8754
pCT1310-RsbW	30	ompA	N12	32.3977
pCT1310-RsbV1	30	ompA	N12	7.63475
rsbV1::GII	30	ompA	N12	3.39062
pCT308-GFP	12	ompA	N13	0.0670855
pCT1310-RsbW	12	ompA	N13	0.0482746
pCT1310-RsbV1	12	ompA	N13	0.153662
rsbV1::GII	12	ompA	N13	0.0330359
pCT308-GFP	18	ompA	N13	1.25681
pCT1310-RsbW	18	ompA	N13	0.791291
pCT1310-RsbV1	18	ompA	N13	4.42991
rsbV1::GII	18	ompA	N13	0.441503
pCT308-GFP	24	ompA	N13	1.76152
pCT1310-RsbW	24	ompA	N13	1.93912
pCT1310-RsbV1	24	ompA	N13	2.20616
rsbV1::GII	24	ompA	N13	5.19623
pCT308-GFP	30	ompA	N13	1.56476
pCT1310-RsbW	30	ompA	N13	0.944528
pCT1310-RsbV1	30	ompA	N13	0.578002
rsbV1::GII	30	ompA	N13	0.799154
pCT308-GFP	12	ompA	N13	0.660944
pCT1310-RsbW	12	ompA	N13	0.29258
pCT1310-RsbV1	12	ompA	N13	0.971611
rsbV1::GII	12	ompA	N13	0.106536
pCT308-GFP	18	ompA	N13	6.02868
pCT1310-RsbW	18	ompA	N13	9.39315
pCT1310-RsbV1	18	ompA	N13	29.6902
rsbV1::GII	18	ompA	N13	5.55344
pCT308-GFP	24	ompA	N13	11.9874
pCT1310-RsbW	24	ompA	N13	22.0129
pCT1310-RsbV1	24	ompA	N13	21.51
rsbV1::GII	24	ompA	N13	10.6903
pCT308-GFP	30	ompA	N13	21.1695
pCT1310-RsbW	30	ompA	N13	28.6939
pCT1310-RsbV1	30	ompA	N13	27.9326
rsbV1::GII	30	ompA	N13	14.0039
pCT308-GFP	12	ompA	N13	0.84005
pCT1310-RsbW	12	ompA	N13	0.279923
pCT1310-RsbV1	12	ompA	N13	1.12959
rsbV1::GII	12	ompA	N13	0.212088
pCT308-GFP	18	ompA	N13	6.70485
pCT1310-RsbW	18	ompA	N13	5.92755
pCT1310-RsbV1	18	ompA	N13	15.2272
rsbV1::GII	18	ompA	N13	3.68571
pCT308-GFP	24	ompA	N13	7.10204
pCT1310-RsbW	24	ompA	N13	20.4557
pCT1310-RsbV1	24	ompA	N13	26.2499
rsbV1::GII	24	ompA	N13	11.459
pCT308-GFP	30	ompA	N13	15.0627
pCT1310-RsbW	30	ompA	N13	17.989
pCT1310-RsbV1	30	ompA	N13	7.92184
rsbV1::GII	30	ompA	N13	3.99872
pCT308-GFP	12	r16	N0	1.47001e-07
pCT1310-RsbW	12	r16	N0	1.17412e-07
pCT1310-RsbV1	12	r16	N0	2.32006e-07
rsbV1::GII	12	r16	N0	1.3554e-08
pCT308-GFP	18	r16	N0	1.2727e-05
pCT1310-RsbW	18	r16	N0	5.39554e-06
pCT1310-RsbV1	18	r16	N0	1.74096e-05
rsbV1::GII	18	r16	N0	1.80226e-06
pCT308-GFP	24	r16	N0	1.56121e-05
pCT1310-RsbW	24	r16	N0	1.29015e-05
pCT1310-RsbV1	24	r16	N0	7.08124e-05
rsbV1::GII	24	r16	N0	4.19134e-05
pCT308-GFP	30	r16	N0	6.66022e-05
pCT1310-RsbW	30	r16	N0	5.69452e-05
pCT1310-RsbV1	30	r16	N0	4.36617e-05
rsbV1::GII	30	r16	N0	1.48853e-05
pCT308-GFP	12	r16	N0	7.59763e-06
pCT1310-RsbW	12	r16	N0	6.72468e-06
pCT1310-RsbV1	12	r16	N0	2.36852e-05
rsbV1::GII	12	r16	N0	1.79048e-06
pCT308-GFP	18	r16	N0	0.000263426
pCT1310-RsbW	18	r16	N0	0.000375059
pCT1310-RsbV1	18	r16	N0	0.000533998
rsbV1::GII	18	r16	N0	0.000108559
pCT308-GFP	24	r16	N0	0.000266833
pCT1310-RsbW	24	r16	N0	0.00296771
pCT1310-RsbV1	24	r16	N0	0.00143606
rsbV1::GII	24	r16	N0	0.000347234
pCT308-GFP	30	r16	N0	0.000805542
pCT1310-RsbW	30	r16	N0	0.00308433
pCT1310-RsbV1	30	r16	N0	0.0057514
rsbV1::GII	30	r16	N0	0.000377476
pCT308-GFP	12	r16	N0	7.67902e-06
pCT1310-RsbW	12	r16	N0	5.59541e-06
pCT1310-RsbV1	12	r16	N0	1.40578e-05
rsbV1::GII	12	r16	N0	1.74474e-06
pCT308-GFP	18	r16	N0	0.000141801
pCT1310-RsbW	18	r16	N0	0.000202901
pCT1310-RsbV1	18	r16	N0	0.00031332
rsbV1::GII	18	r16	N0	5.82032e-05
pCT308-GFP	24	r16	N0	0.000256065
pCT1310-RsbW	24	r16	N0	0.000816569
pCT1310-RsbV1	24	r16	N0	0.00199525
rsbV1::GII	24	r16	N0	0.000160404
pCT308-GFP	30	r16	N0	0.000775104
pCT1310-RsbW	30	r16	N0	0.00142559
pCT1310-RsbV1	30	r16	N0	0.00106143
rsbV1::GII	30	r16	N0	0.000126292
pCT308-GFP	12	r16	N05	106.9
pCT1310-RsbW	12	r16	N05	174.923
pCT1310-RsbV1	12	r16	N05	110.906
rsbV1::GII	12	r16	N05	6.01091
pCT308-GFP	18	r16	N05	294.487
pCT1310-RsbW	18	r16	N05	150.522
pCT1310-RsbV1	18	r16	N05	1236.01
rsbV1::GII	18	r16	N05	300.622
pCT308-GFP	24	r16	N05	188.661
pCT1310-RsbW	24	r16	N05	76.925
pCT1310-RsbV1	24	r16	N05	674.812
rsbV1::GII	24	r16	N05	636.054
pCT308-GFP	30	r16	N05	280.805
pCT1310-RsbW	30	r16	N05	95.0823
pCT1310-RsbV1	30	r16	N05	95.5377
rsbV1::GII	30	r16	N05	117.939
pCT308-GFP	12	r16	N05	5490.86
pCT1310-RsbW	12	r16	N05	5962.34
pCT1310-RsbV1	12	r16	N05	15872.5
rsbV1::GII	12	r16	N05	829.884
pCT308-GFP	18	r16	N05	8622.31
pCT1310-RsbW	18	r16	N05	4393.21
pCT1310-RsbV1	18	r16	N05	14693.4
rsbV1::GII	18	r16	N05	12135.1
pCT308-GFP	24	r16	N05	1685.2
pCT1310-RsbW	24	r16	N05	34359.4
pCT1310-RsbV1	24	r16	N05	3640.64
rsbV1::GII	24	r16	N05	9448.54
pCT308-GFP	30	r16	N05	1498.22
pCT1310-RsbW	30	r16	N05	4283.09
pCT1310-RsbV1	30	r16	N05	4616.48
rsbV1::GII	30	r16	N05	2084.53
pCT308-GFP	12	r16	N05	6910.84
pCT1310-RsbW	12	r16	N05	7223.93
pCT1310-RsbV1	12	r16	N05	3221.77
rsbV1::GII	12	r16	N05	762.622
pCT308-GFP	18	r16	N05	2471.08
pCT1310-RsbW	18	r16	N05	3059.21
pCT1310-RsbV1	18	r16	N05	7258.05
rsbV1::GII	18	r16	N05	6703.26
pCT308-GFP	24	r16	N05	2782.03
pCT1310-RsbW	24	r16	N05	2123.28
pCT1310-RsbV1	24	r16	N05	4705.42
rsbV1::GII	24	r16	N05	6917.59
pCT308-GFP	30	r16	N05	1355.61
pCT1310-RsbW	30	r16	N05	12680.6
pCT1310-RsbV1	30	r16	N05	1259.23
rsbV1::GII	30	r16	N05	509.285
pCT308-GFP	12	r16	N06	114.535
pCT1310-RsbW	12	r16	N06	140.277
pCT1310-RsbV1	12	r16	N06	97.1476
rsbV1::GII	12	r16	N06	6.07064
pCT308-GFP	18	r16	N06	300.767
pCT1310-RsbW	18	r16	N06	91.8104
pCT1310-RsbV1	18	r16	N06	620.398
rsbV1::GII	18	r16	N06	232.519
pCT308-GFP	24	r16	N06	146.671
pCT1310-RsbW	24	r16	N06	72.7774
pCT1310-RsbV1	24	r16	N06	272.481
rsbV1::GII	24	r16	N06	1094.53
pCT308-GFP	30	r16	N06	159.422
pCT1310-RsbW	30	r16	N06	156.165
pCT1310-RsbV1	30	r16	N06	55.7668
rsbV1::GII	30	r16	N06	83.4883
pCT308-GFP	12	r16	N06	5919.61
pCT1310-RsbW	12	r16	N06	8034.25
pCT1310-RsbV1	12	r16	N06	9917.67
rsbV1::GII	12	r16	N06	801.928
pCT308-GFP	18	r16	N06	6225.35
pCT1310-RsbW	18	r16	N06	6382
pCT1310-RsbV1	18	r16	N06	19029.3
rsbV1::GII	18	r16	N06	14005.7
pCT308-GFP	24	r16	N06	2506.8
pCT1310-RsbW	24	r16	N06	16740.8
pCT1310-RsbV1	24	r16	N06	5525.85
rsbV1::GII	24	r16	N06	9067.67
pCT308-GFP	30	r16	N06	1928.18
pCT1310-RsbW	30	r16	N06	8458.4
pCT1310-RsbV1	30	r16	N06	7345.96
rsbV1::GII	30	r16	N06	2117.18
pCT308-GFP	12	r16	N06	5983.02
pCT1310-RsbW	12	r16	N06	6685.07
pCT1310-RsbV1	12	r16	N06	5886.42
rsbV1::GII	12	r16	N06	781.442
pCT308-GFP	18	r16	N06	3351.07
pCT1310-RsbW	18	r16	N06	3452.56
pCT1310-RsbV1	18	r16	N06	11165.3
rsbV1::GII	18	r16	N06	7509.1
pCT308-GFP	24	r16	N06	2405.64
pCT1310-RsbW	24	r16	N06	4606.25
pCT1310-RsbV1	24	r16	N06	7677.58
rsbV1::GII	24	r16	N06	4188.8
pCT308-GFP	30	r16	N06	1855.32
pCT1310-RsbW	30	r16	N06	3909.52
pCT1310-RsbV1	30	r16	N06	1355.71
rsbV1::GII	30	r16	N06	708.343
pCT308-GFP	12	r16	N07	0.723134
pCT1310-RsbW	12	r16	N07	0.42281
pCT1310-RsbV1	12	r16	N07	3.11809
rsbV1::GII	12	r16	N07	0.227398
pCT308-GFP	18	r16	N07	10.255
pCT1310-RsbW	18	r16	N07	11.8778
pCT1310-RsbV1	18	r16	N07	26.1772
rsbV1::GII	18	r16	N07	3.11286
pCT308-GFP	24	r16	N07	10.7259
pCT1310-RsbW	24	r16	N07	28.0107
pCT1310-RsbV1	24	r16	N07	41.4805
rsbV1::GII	24	r16	N07	18.4785
pCT308-GFP	30	r16	N07	76.4227
pCT1310-RsbW	30	r16	N07	64.8905
pCT1310-RsbV1	30	r16	N07	50.4481
rsbV1::GII	30	r16	N07	23.4944
pCT308-GFP	12	r16	N07	1.69817
pCT1310-RsbW	12	r16	N07	1.88936
pCT1310-RsbV1	12	r16	N07	7.03399
rsbV1::GII	12	r16	N07	0.437931
pCT308-GFP	18	r16	N07	70.5067
pCT1310-RsbW	18	r16	N07	73.4864
pCT1310-RsbV1	18	r16	N07	96.9469
rsbV1::GII	18	r16	N07	22.0203
pCT308-GFP	24	r16	N07	70.925
pCT1310-RsbW	24	r16	N07	585.517
pCT1310-RsbV1	24	r16	N07	234.97
rsbV1::GII	24	r16	N07	63.0399
pCT308-GFP	30	r16	N07	224.761
pCT1310-RsbW	30	r16	N07	552.248
pCT1310-RsbV1	30	r16	N07	1207.77
rsbV1::GII	30	r16	N07	116.056
pCT308-GFP	12	r16	N07	2.21408
pCT1310-RsbW	12	r16	N07	0.522042
pCT1310-RsbV1	12	r16	N07	8.66555
rsbV1::GII	12	r16	N07	0.453059
pCT308-GFP	18	r16	N07	18.4905
pCT1310-RsbW	18	r16	N07	27.0877
pCT1310-RsbV1	18	r16	N07	44.4822
rsbV1::GII	18	r16	N07	6.33275
pCT308-GFP	24	r16	N07	40.8923
pCT1310-RsbW	24	r16	N07	100.335
pCT1310-RsbV1	24	r16	N07	209.31
rsbV1::GII	24	r16	N07	33.1754
pCT308-GFP	30	r16	N07	191.606
pCT1310-RsbW	30	r16	N07	252.424
pCT1310-RsbV1	30	r16	N07	204.277
rsbV1::GII	30	r16	N07	32.1603
pCT308-GFP	12	r16	N12	8.79222
pCT1310-RsbW	12	r16	N12	8.59995
pCT1310-RsbV1	12	r16	N12	18.5961
rsbV1::GII	12	r16	N12	1.16913
pCT308-GFP	18	r16	N12	54.9541
pCT1310-RsbW	18	r16	N12	42.2832
pCT1310-RsbV1	18	r16	N12	179.876
rsbV1::GII	18	r16	N12	30.5907
pCT308-GFP	24	r16	N12	44.984
pCT1310-RsbW	24	r16	N12	46.419
pCT1310-RsbV1	24	r16	N12	167.307
rsbV1::GII	24	r16	N12	108.413
pCT308-GFP	30	r16	N12	146.492
pCT1310-RsbW	30	r16	N12	78.5489
pCT1310-RsbV1	30	r16	N12	69.424
rsbV1::GII	30	r16	N12	52.6395
pCT308-GFP	12	r16	N12	96.563
pCT1310-RsbW	12	r16	N12	106.137
pCT1310-RsbV1	12	r16	N12	334.136
rsbV1::GII	12	r16	N12	19.0639
pCT308-GFP	18	r16	N12	779.699
pCT1310-RsbW	18	r16	N12	568.191
pCT1310-RsbV1	18	r16	N12	1193.51
rsbV1::GII	18	r16	N12	516.932
pCT308-GFP	24	r16	N12	345.721
pCT1310-RsbW	24	r16	N12	4485.31
pCT1310-RsbV1	24	r16	N12	924.9
rsbV1::GII	24	r16	N12	771.774
pCT308-GFP	30	r16	N12	580.294
pCT1310-RsbW	30	r16	N12	1537.96
pCT1310-RsbV1	30	r16	N12	2361.28
rsbV1::GII	30	r16	N12	491.855
pCT308-GFP	12	r16	N12	123.698
pCT1310-RsbW	12	r16	N12	61.41
pCT1310-RsbV1	12	r16	N12	167.088
rsbV1::GII	12	r16	N12	18.588
pCT308-GFP	18	r16	N12	213.756
pCT1310-RsbW	18	r16	N12	287.866
pCT1310-RsbV1	18	r16	N12	568.202
rsbV1::GII	18	r16	N12	206.034
pCT308-GFP	24	r16	N12	337.288
pCT1310-RsbW	24	r16	N12	461.563
pCT1310-RsbV1	24	r16	N12	992.417
rsbV1::GII	24	r16	N12	479.055
pCT308-GFP	30	r16	N12	509.651
pCT1310-RsbW	30	r16	N12	1789.1
pCT1310-RsbV1	30	r16	N12	507.179
rsbV1::GII	30	r16	N12	127.979
pCT308-GFP	12	r16	N13	9.10076
pCT1310-RsbW	12	r16	N13	7.70133
pCT1310-RsbV1	12	r16	N13	17.4045
rsbV1::GII	12	r16	N13	1.17493
pCT308-GFP	18	r16	N13	55.537
pCT1310-RsbW	18	r16	N13	33.0228
pCT1310-RsbV1	18	r16	N13	127.437
rsbV1::GII	18	r16	N13	26.9035
pCT308-GFP	24	r16	N13	39.6633
pCT1310-RsbW	24	r16	N13	45.1502
pCT1310-RsbV1	24	r16	N13	106.314
rsbV1::GII	24	r16	N13	142.215
pCT308-GFP	30	r16	N13	110.379
pCT1310-RsbW	30	r16	N13	100.666
pCT1310-RsbV1	30	r16	N13	53.0408
rsbV1::GII	30	r16	N13	44.2889
pCT308-GFP	12	r16	N13	100.262
pCT1310-RsbW	12	r16	N13	123.205
pCT1310-RsbV1	12	r16	N13	264.123
rsbV1::GII	12	r16	N13	18.74
pCT308-GFP	18	r16	N13	662.517
pCT1310-RsbW	18	r16	N13	684.828
pCT1310-RsbV1	18	r16	N13	1358.24
rsbV1::GII	18	r16	N13	555.346
pCT308-GFP	24	r16	N13	421.658
pCT1310-RsbW	24	r16	N13	3130.82
pCT1310-RsbV1	24	r16	N13	1139.48
rsbV1::GII	24	r16	N13	756.059
pCT308-GFP	30	r16	N13	658.316
pCT1310-RsbW	30	r16	N13	2161.28
pCT1310-RsbV1	30	r16	N13	2978.63
rsbV1::GII	30	r16	N13	495.692
pCT308-GFP	12	r16	N13	115.095
pCT1310-RsbW	12	r16	N13	59.0752
pCT1310-RsbV1	12	r16	N13	225.852
rsbV1::GII	12	r16	N13	18.8159
pCT308-GFP	18	r16	N13	248.924
pCT1310-RsbW	18	r16	N13	305.813
pCT1310-RsbV1	18	r16	N13	704.739
rsbV1::GII	18	r16	N13	218.067
pCT308-GFP	24	r16	N13	313.643
pCT1310-RsbW	24	r16	N13	679.831
pCT1310-RsbV1	24	r16	N13	1267.67
rsbV1::GII	24	r16	N13	372.78
pCT308-GFP	30	r16	N13	596.231
pCT1310-RsbW	30	r16	N13	993.407
pCT1310-RsbV1	30	r16	N13	526.25
rsbV1::GII	30	r16	N13	150.932
pCT308-GFP	18	hctB	N0	8.27431e-11
pCT1310-RsbW	18	hctB	N0	9.17779e-11
pCT1310-RsbV1	18	hctB	N0	1.68349e-10
rsbV1::GII	18	hctB	N0	1.18058e-11
pCT308-GFP	24	hctB	N0	7.44847e-09
pCT1310-RsbW	24	hctB	N0	5.60303e-09
pCT1310-RsbV1	24	hctB	N0	2.82097e-08
rsbV1::GII	24	hctB	N0	6.05415e-09
pCT308-GFP	30	hctB	N0	3.33335e-08
pCT1310-RsbW	30	hctB	N0	1.03721e-08
pCT1310-RsbV1	30	hctB	N0	3.30768e-08
rsbV1::GII	30	hctB	N0	1.02844e-08
pCT308-GFP	18	hctB	N0	6.42036e-10
pCT1310-RsbW	18	hctB	N0	1.07717e-09
pCT1310-RsbV1	18	hctB	N0	2.22307e-09
rsbV1::GII	18	hctB	N0	4.02995e-10
pCT308-GFP	24	hctB	N0	1.27492e-07
pCT1310-RsbW	24	hctB	N0	2.84363e-07
pCT1310-RsbV1	24	hctB	N0	4.31894e-07
rsbV1::GII	24	hctB	N0	2.1662e-08
pCT308-GFP	30	hctB	N0	4.49879e-07
pCT1310-RsbW	30	hctB	N0	8.60361e-07
pCT1310-RsbV1	30	hctB	N0	6.95665e-07
rsbV1::GII	30	hctB	N0	4.03616e-08
pCT308-GFP	18	hctB	N0	4.53405e-09
pCT1310-RsbW	18	hctB	N0	5.10514e-09
pCT1310-RsbV1	18	hctB	N0	1.40265e-08
rsbV1::GII	18	hctB	N0	1.70151e-09
pCT308-GFP	24	hctB	N0	4.37905e-07
pCT1310-RsbW	24	hctB	N0	7.90878e-07
pCT1310-RsbV1	24	hctB	N0	1.467e-06
rsbV1::GII	24	hctB	N0	1.03983e-07
pCT308-GFP	30	hctB	N0	1.40951e-06
pCT1310-RsbW	30	hctB	N0	2.50619e-06
pCT1310-RsbV1	30	hctB	N0	1.70077e-06
rsbV1::GII	30	hctB	N0	2.96575e-07
pCT308-GFP	18	hctB	N05	0.00191457
pCT1310-RsbW	18	hctB	N05	0.00256037
pCT1310-RsbV1	18	hctB	N05	0.0119521
rsbV1::GII	18	hctB	N05	0.00196925
pCT308-GFP	24	hctB	N05	0.0900093
pCT1310-RsbW	24	hctB	N05	0.0334079
pCT1310-RsbV1	24	hctB	N05	0.268827
rsbV1::GII	24	hctB	N05	0.0918743
pCT308-GFP	30	hctB	N05	0.140539
pCT1310-RsbW	30	hctB	N05	0.0173184
pCT1310-RsbV1	30	hctB	N05	0.0723765
rsbV1::GII	30	hctB	N05	0.0814856
pCT308-GFP	18	hctB	N05	0.0210147
pCT1310-RsbW	18	hctB	N05	0.0126173
pCT1310-RsbV1	18	hctB	N05	0.0611696
rsbV1::GII	18	hctB	N05	0.0450484
pCT308-GFP	24	hctB	N05	0.805185
pCT1310-RsbW	24	hctB	N05	3.29228
pCT1310-RsbV1	24	hctB	N05	1.09492
rsbV1::GII	24	hctB	N05	0.589442
pCT308-GFP	30	hctB	N05	0.836724
pCT1310-RsbW	30	hctB	N05	1.19475
pCT1310-RsbV1	30	hctB	N05	0.55839
rsbV1::GII	30	hctB	N05	0.222888
pCT308-GFP	18	hctB	N05	0.0790123
pCT1310-RsbW	18	hctB	N05	0.076972
pCT1310-RsbV1	18	hctB	N05	0.324923
rsbV1::GII	18	hctB	N05	0.195963
pCT308-GFP	24	hctB	N05	4.75764
pCT1310-RsbW	24	hctB	N05	2.05647
pCT1310-RsbV1	24	hctB	N05	3.45965
rsbV1::GII	24	hctB	N05	4.48436
pCT308-GFP	30	hctB	N05	2.46516
pCT1310-RsbW	30	hctB	N05	22.2925
pCT1310-RsbV1	30	hctB	N05	2.01771
rsbV1::GII	30	hctB	N05	1.19597
pCT308-GFP	18	hctB	N06	0.0019554
pCT1310-RsbW	18	hctB	N06	0.00156169
pCT1310-RsbV1	18	hctB	N06	0.00599918
rsbV1::GII	18	hctB	N06	0.00152313
pCT308-GFP	24	hctB	N06	0.0699759
pCT1310-RsbW	24	hctB	N06	0.0316066
pCT1310-RsbV1	24	hctB	N06	0.108549
rsbV1::GII	24	hctB	N06	0.158098
pCT308-GFP	30	hctB	N06	0.0797885
pCT1310-RsbW	30	hctB	N06	0.0284442
pCT1310-RsbV1	30	hctB	N06	0.0422472
rsbV1::GII	30	hctB	N06	0.057683
pCT308-GFP	18	hctB	N06	0.0151727
pCT1310-RsbW	18	hctB	N06	0.0183291
pCT1310-RsbV1	18	hctB	N06	0.0792203
rsbV1::GII	18	hctB	N06	0.0519925
pCT308-GFP	24	hctB	N06	1.19775
pCT1310-RsbW	24	hctB	N06	1.60408
pCT1310-RsbV1	24	hctB	N06	1.6619
rsbV1::GII	24	hctB	N06	0.565682
pCT308-GFP	30	hctB	N06	1.07685
pCT1310-RsbW	30	hctB	N06	2.35943
pCT1310-RsbV1	30	hctB	N06	0.888536
rsbV1::GII	30	hctB	N06	0.226379
pCT308-GFP	18	hctB	N06	0.10715
pCT1310-RsbW	18	hctB	N06	0.086869
pCT1310-RsbV1	18	hctB	N06	0.49984
rsbV1::GII	18	hctB	N06	0.219521
pCT308-GFP	24	hctB	N06	4.11397
pCT1310-RsbW	24	hctB	N06	4.46133
pCT1310-RsbV1	24	hctB	N06	5.64492
rsbV1::GII	24	hctB	N06	2.71541
pCT308-GFP	30	hctB	N06	3.37387
pCT1310-RsbW	30	hctB	N06	6.87293
pCT1310-RsbV1	30	hctB	N06	2.1723
rsbV1::GII	30	hctB	N06	1.66343
pCT308-GFP	18	hctB	N07	6.66715e-05
pCT1310-RsbW	18	hctB	N07	0.000202041
pCT1310-RsbV1	18	hctB	N07	0.000253131
rsbV1::GII	18	hctB	N07	2.0391e-05
pCT308-GFP	24	hctB	N07	0.00511728
pCT1310-RsbW	24	hctB	N07	0.0121648
pCT1310-RsbV1	24	hctB	N07	0.0165247
rsbV1::GII	24	hctB	N07	0.00266911
pCT308-GFP	30	hctB	N07	0.0382485
pCT1310-RsbW	30	hctB	N07	0.0118193
pCT1310-RsbV1	30	hctB	N07	0.0382179
rsbV1::GII	30	hctB	N07	0.0162325
pCT308-GFP	18	hctB	N07	0.000171842
pCT1310-RsbW	18	hctB	N07	0.000211053
pCT1310-RsbV1	18	hctB	N07	0.000403597
rsbV1::GII	18	hctB	N07	8.17445e-05
pCT308-GFP	24	hctB	N07	0.0338878
pCT1310-RsbW	24	hctB	N07	0.0561035
pCT1310-RsbV1	24	hctB	N07	0.070667
rsbV1::GII	24	hctB	N07	0.00393271
pCT308-GFP	30	hctB	N07	0.125524
pCT1310-RsbW	30	hctB	N07	0.154047
pCT1310-RsbV1	30	hctB	N07	0.146087
rsbV1::GII	30	hctB	N07	0.0124092
pCT308-GFP	18	hctB	N07	0.000591231
pCT1310-RsbW	18	hctB	N07	0.000681545
pCT1310-RsbV1	18	hctB	N07	0.00199134
rsbV1::GII	18	hctB	N07	0.000185131
pCT308-GFP	24	hctB	N07	0.0699313
pCT1310-RsbW	24	hctB	N07	0.0971787
pCT1310-RsbV1	24	hctB	N07	0.153895
rsbV1::GII	24	hctB	N07	0.0215061
pCT308-GFP	30	hctB	N07	0.348432
pCT1310-RsbW	30	hctB	N07	0.443761
pCT1310-RsbV1	30	hctB	N07	0.32732
rsbV1::GII	30	hctB	N07	0.0755231
pCT308-GFP	18	hctB	N12	0.000357278
pCT1310-RsbW	18	hctB	N12	0.000719236
pCT1310-RsbV1	18	hctB	N12	0.00173938
rsbV1::GII	18	hctB	N12	0.000200387
pCT308-GFP	24	hctB	N12	0.0214617
pCT1310-RsbW	24	hctB	N12	0.0201594
pCT1310-RsbV1	24	hctB	N12	0.0666504
rsbV1::GII	24	hctB	N12	0.0156596
pCT308-GFP	30	hctB	N12	0.0733172
pCT1310-RsbW	30	hctB	N12	0.014307
pCT1310-RsbV1	30	hctB	N12	0.0525936
rsbV1::GII	30	hctB	N12	0.0363692
pCT308-GFP	18	hctB	N12	0.00190032
pCT1310-RsbW	18	hctB	N12	0.00163184
pCT1310-RsbV1	18	hctB	N12	0.00496869
rsbV1::GII	18	hctB	N12	0.00191897
pCT308-GFP	24	hctB	N12	0.165185
pCT1310-RsbW	24	hctB	N12	0.429777
pCT1310-RsbV1	24	hctB	N12	0.278163
rsbV1::GII	24	hctB	N12	0.0481467
pCT308-GFP	30	hctB	N12	0.324082
pCT1310-RsbW	30	hctB	N12	0.429008
pCT1310-RsbV1	30	hctB	N12	0.28561
rsbV1::GII	30	hctB	N12	0.0525915
pCT308-GFP	18	hctB	N12	0.0068348
pCT1310-RsbW	18	hctB	N12	0.00724292
pCT1310-RsbV1	18	hctB	N12	0.0254368
rsbV1::GII	18	hctB	N12	0.0060232
pCT308-GFP	24	hctB	N12	0.576808
pCT1310-RsbW	24	hctB	N12	0.447041
pCT1310-RsbV1	24	hctB	N12	0.729672
rsbV1::GII	24	hctB	N12	0.31055
pCT308-GFP	30	hctB	N12	0.92679
pCT1310-RsbW	30	hctB	N12	3.14524
pCT1310-RsbV1	30	hctB	N12	0.812673
rsbV1::GII	30	hctB	N12	0.300539
pCT308-GFP	18	hctB	N13	0.000361067
pCT1310-RsbW	18	hctB	N13	0.000561717
pCT1310-RsbV1	18	hctB	N13	0.00123231
rsbV1::GII	18	hctB	N13	0.000176233
pCT308-GFP	24	hctB	N13	0.0189232
pCT1310-RsbW	24	hctB	N13	0.0196084
pCT1310-RsbV1	24	hctB	N13	0.0423525
rsbV1::GII	24	hctB	N13	0.0205422
pCT308-GFP	30	hctB	N13	0.055243
pCT1310-RsbW	30	hctB	N13	0.0183355
pCT1310-RsbV1	30	hctB	N13	0.0401821
rsbV1::GII	30	hctB	N13	0.0305997
pCT308-GFP	18	hctB	N13	0.00161472
pCT1310-RsbW	18	hctB	N13	0.00196682
pCT1310-RsbV1	18	hctB	N13	0.00565447
rsbV1::GII	18	hctB	N13	0.00206158
pCT308-GFP	24	hctB	N13	0.201467
pCT1310-RsbW	24	hctB	N13	0.299991
pCT1310-RsbV1	24	hctB	N13	0.342697
rsbV1::GII	24	hctB	N13	0.0471664
pCT308-GFP	30	hctB	N13	0.367656
pCT1310-RsbW	30	hctB	N13	0.60288
pCT1310-RsbV1	30	hctB	N13	0.360282
rsbV1::GII	30	hctB	N13	0.0530018
pCT308-GFP	18	hctB	N13	0.00795928
pCT1310-RsbW	18	hctB	N13	0.00769448
pCT1310-RsbV1	18	hctB	N13	0.0315492
rsbV1::GII	18	hctB	N13	0.00637496
pCT308-GFP	24	hctB	N13	0.536372
pCT1310-RsbW	24	hctB	N13	0.658442
pCT1310-RsbV1	24	hctB	N13	0.932053
rsbV1::GII	24	hctB	N13	0.241657
pCT308-GFP	30	hctB	N13	1.08423
pCT1310-RsbW	30	hctB	N13	1.74641
pCT1310-RsbV1	30	hctB	N13	0.843232
rsbV1::GII	30	hctB	N13	0.354439

## Sheet: key
Sheet	Column	Description
Master	Experiment	Experiment ID
Master	Plate	type of cluster plate
Master	Confluence	approximate HeLa confluence % at the time of infection
Master	Infection	Infection batch
Master	SS	experimental subset
Master	Strain	parent strain
Master	Genotype	relavent modification of parent strain (shuttle vector or insertion)
Master	ID	short for Genotype
Master	hpi	hours post infection for sample harvest
Master	Penicillin	U/ml of penicillin included (always 0 in this series)
Master	ATc	ng/ml of anhydrous tetracycline used for induction at 6 hpi
Master	Input	emprical IFU input to the sample well (x10^5); input of 4 would correspond to an MOI of 1.
Master	gDNA	concentration of DNA from total gDNA extraction
Master	gDNA_Load	ng amount of DNA loaded per qPCR quantification of C. trachomatis specific DNA
Master	SQ	pg amound of C. trachomatis specific gDNA detected (as calculated from a standard curve)
Master	SQ_load	SQ normalized by the ng total gDNA loaded
Master	SQ_I	SQ normalized by the Input
Master	Titre	IFU/ml titre of samples harvested at the designated time-point
Master	Titre_I	Titre normalized by Input
Master	Titre_SQ	Titre normalized by the SQ
Master	RNA	concentration (ng/ul) of nucleic acid (RNA) generated from Trizol Extraction
Master	RNA_Load	the equivalent amount of RNA that enters each qPCR as cDNA
Standard Curves	Date	Date of run
Standard Curves	run type	gDNA or cDNA
Standard Curves	Efficiency	amplification efficiency as determined from a standard curve
Standard Curves	slope	line of best fit determined from standard curve
Standard Curves	y-intercept	refers to sensitivity of the assay
Standard Curves	R^2	correlation coefficient of the standard curve line of best fit
Expression	Experiment	Experiment ID
Expression	Plate	type of cluster plate
Expression	SS	experimental subset
Expression	Genotype	relavent modification of parent strain (shuttle vector or insertion)
Expression	hpi	hours post infection for sample harvest
Expression	Target	gene quantified
Expression	gDNA1	quantification of C. tra gDNA using primers specific for ct652.1. Calculated as: Efficiency^(-Cq), where the Cq is the mean cycle threshold from technical triplicates.
Expression	gDNA2	quantification of C. tra gDNA using primers specific for 16S rRNA. Calculated as: Efficiency^(-Cq), where the Cq is the mean cycle threshold from technical triplicates.
Expression	GAPDH_Cq	mean Cq of technical triplicates from assay for host gapdh transcript levels
Expression	slope	line of best fit determined from standard curve
Expression	Efficiency	amplification efficiency as determined from a standard curve
Expression	Cq	mean Cq of technical triplicats for the target gene
Expression	pbc_Norm_Expression	Normalized expression (pre-batch correction)
Expression	Norm_Expression	Normalized expression (after SS batch correction)
Expression	GFP_tp	Mean of normalized expression for the time-point of the pCT308-GFP sample (used for relative expression calculation).
Expression	Rel_Expression	Norm_Expression / GFP_tp
Expression	RsbV1_RsbW	Ratio of RsbV1 to RsbW
Norm_Test	SS	experimental subset
Norm_Test	Genotype	relavent modification of parent strain (shuttle vector or insertion)
Norm_Test	hpi	hours post infection for sample harvest
Norm_Test	Target	gene quantified
Norm_Test	Cq_gDNA1_ct652.1	mean Cq of technical triplicates for gDNA1 (see above)
Norm_Test	Eff1	Amplification efficiency of gDNA1 (see above)
Norm_Test	gDNA1	quantification of C. tra gDNA using primers specific for ct652.1. Calculated as: Efficiency^(-Cq), where the Cq is the mean cycle threshold from technical triplicates.
Norm_Test	Mean1_tp_Gt	Mean of all subsets for the time-point
Norm_Test	Cq_gDNA2_16S	mean Cq of technical triplicates for gDNA2 (see above)
Norm_Test	Eff2	Amplification efficiency of gDNA2 (see above)
Norm_Test	gDNA2	quantification of C. tra gDNA using primers specific for 16S rRNA. Calculated as: Efficiency^(-Cq), where the Cq is the mean cycle threshold from technical triplicates.
Norm_Test	Mean2_tp_gt	Mean of all substes for the time-point
Norm_Test	GAPDH_Cq	mean Cq of technical triplicates from assay for host gapdh transcript levels
Norm_Test	GAPDH	2^(-GAPDH_Cq)
Norm_Test	Eff_Target	Amplification efficiency of the target gene from standard curve (2 = 100%)
Norm_Test	Cq_Target	mean Cq of technical triplicates
Norm_Test	Norm0	Eff^(-Cq) for the target
Norm_Test	Norm5	Norm0 /geomean(gDNA1, gDNA2)
Norm_Test	Norm6	Norm0 / geomean(Mean1_tp_Gt, Mean2_tp_gt)
Norm_Test	Norm7	Norm0 / GAPDH
Norm_Test	Norm12	Norm0 / geomean(GAPDH, Norm5)
Norm_Test	Norm13	Norm0 / geomean(Norm6)
Norm_Test_stack	Genotype	relavent modification of parent strain (shuttle vector or insertion)
Norm_Test_stack	hpi	hours post infection for sample harvest
Norm_Test_stack	Target	gene quantified
Norm_Test_stack	Nx	Normalization method
Norm_Test_stack	E	Normalized Expression (values used for intrasample standard deviation analysis)
