# Supplementary material for: The Rsb Phosphoregulatory Network Controls Availability of the Primary Sigma Factor in Chlamydia trachomatis and Influences the Kinetics of Growth and Development
Source: PLoS Pathog. 2015 Aug 27;11(8):e1005125. doi: 10.1371/journal.ppat.1005125 (PMC4552016; doi:10.1371/journal.ppat.1005125)
Supplement: S1 Table — (XLSX) [file ppat.1005125.s003.xlsx]

## Sheet: Sheet1
Table S1- Primers used in this study
Primer ID	Sequence (5'-3')	Notes
CT1205_04	CGACTCATACATCTCCCCTAATTTTTAGACT
CT1205_05	GGCTTCCTTAGATCTGTTAACGCTACGATC
CT1205_06	AGATCTAAGGAAGCCGATATGGTG
CT1205_07	CGTTGCATTGAATTTTATTAGTGA
CT1205_08	AAATTCAATGCAACGGGTTAT
CT1205_09	GAGATGTATGAGTCGTATTAATTTCGATAAGC
CT1303_05	TTGGATCCTATGCGCATGGATACGCTAGATAG
CT1303_06	TTGGTACCCTAATTTTTATAACTTTTAATCTTACCCGAACCAA
CT1303_07	TTTCTAGATATGTTGCATCAGCATCAAACAGC
CT1303_08	TTGGTACCTTAGATAGTATGTCGAGAATTCTCTGTGC
CT1303_09	TTGGATCCTATGAAGACTCACGATCTCGCAG
CT1303_10	TTGAATTCCTAAAGCAGACTGGACAATGTACCTC
CT1303_11	TTTCTAGATATGAAGAATAATGCTGATTACATCGAAATGA
CT1303_12	TTGGTACCTTAGTTAGTTTCGTAGTTTTTGATGGTTGT
CT1303_13	TTTCTAGATATGACCTTTTCTGAAGGAGAGCAA
CT1303_14	TTGGTACCCTATGAGTTGTGAGGTTTTGTGTATAGAGT
CT1303_29	TTTCTAGATATGAACGACCAATCCTGTGTAAGAA
CT1303_30	TTGGTACCCTACCGAAGCCATTTGATGGCT
CT1303_37	TTTCTAGATATGACACAACCATCAAAAACTACGAAAC
CT1303_38	TTGGTACCTTACATTAACTCCATCGAGGGATCTTC
CT1306_01	ATAGAATTCATGAAGACTCACGATCTCGCAGA
CT1306_02	TACTCGAGAAAAGCAGACTGGACAATGTACCTC
CT1306_03	ATAGAATTCATGCGCATGGATACGCTAGATAG
CT1306_04	TACTCGAGAAATTTTTATAACTTTTAATCTTACCCGAACCAATTT
CT1306_07	ATAGAATTCATGACCTTTTCTGAAGGAGAGCAA
CT1306_08	TACTCGAGAATGAGTTGTGAGGTTTTGTGTATAGAGTG
CT1306_11	ATAGAATTCATGAGTAACTTTCAGAAAGAAGAACAAGG
CT1306_12	TACTCGAGAAACTGTTTTCTTTTGCTAAAGCTTGTAGAG
CT1306_13	ATAGAATTCATGGAATGGATAGCAAGAGAGTACAAA
CT1306_14	TACTCGAGAAAAAATCGCTAAAAGATTCTTGTTCTGCTT
CT1307_10	TTAGTATTTGCCGCTTTGAGT
CT1307_11	ATCATAAGGCTTGGTTCAGC
CT1307_19	CTGTCTAATTAGGGGAATGAACA
CT1307_20	AGTCTTTCTGGCAGCAGT
CT1309_01	ATATCTGATGCAGGTATCCGCGTGCTT
CT1309_02	ACCTGCATCAGATATGTAATCTAAATCTCC
CT1309_03	ATATCTGCTGCAGGTATCCGCGT
CT1309_04	ACCTGCAGCAGATATGTAATCTAAATCTCC
CT1309_05	ATGAGTGATGCAGGTTTACGCACAC
CT1309_06	ACCTGCATCACTCATATAAAAAACTTTCTCCAT
CT1309_07	ATGAGTGCTGCAGGTTTACGCA
CT1309_08	ACCTGCAGCACTCATATAAAAAACTTTCTC
CT1310_01	TGGTACCCGGGGATCCACCATAT
CT1310_02	CTCAAACAAACGCTTAAACAATTTTTATTGGATTTTTCTTATAGG
CT1310_03	GTTTAAGCGTTTGTTTGAGGTATTACCTCTAAAAAAGATACATTAG
CT1310_04	TAAAGATCTCGAGCTCGATATCTAGATTAATGT
CT1310_05	CGAGCTCGAGATCTTTAGTTGTGAGGTTTTGTGTATAGAGTGAGAGTGACAAC
CT1310_06	CCCCGGGTACCAATGACCTTTTCTGAAGGAGAGCAAGTTTTCCC
CT1311_01	CCCCGGGTACCAATGAGTAACTTTCAGAAAGAAGAACAAGGCCAAAC
CT1311_02	CGAGCTCGAGATCTTTAACTGTTTTCTTTTGCTAAAGCTTGTAGAGCTTCAT
CT1401_03	TTAGTCGACTTATGTTGCATCAGCATCAAACAGCATCT
CT1401_04	ATAGCGGCCGCTTAGATAGTATGTCGAGAATTCTCTGTGCGTGT
CT1402_01	TTTGGATCCATGATTGTTGCGGATTTCGAATACTTTGGA
CT1402_02	TTTGTCGACTTAACGCATCCGAACCAGTATAACAGTAGC
CT1402_06	TTGTCGACAATAAGCGGAAGGTTCCTTAGGTATTT
CT1402_07	TTGGATCCAATTTCGAGATCAAACAGCATGCACAAAAT
CT1403_01	GGACGTTATGGACCAGTTATCACAG
CT1403_02	TTTCCGACTGCAGTTGATCATTGA
CT1403_03	GATTTTGTCAAACGAGCAGGCG
CT1403_04	AGTTCTTCACAAGCAAGCTCTAGC
CT1403_07	TTTGCACAACATGGGGGATCAT
CT1403_08	GCTCGTCGTTTGGTATGGCT
CT1407_01	ATGGCCCTGTCCTTTTACCAGA
CT1407_02	GTCTCTCTTTTCGTTGGGATCTTTCG
CT1501_01	ACTTTCAGAAAGAAGAACAAGGCCA
CT1501_02	TACAGCTGGAGAGGAGACACC
V1F	CCTATCCCAATGAGTAACTTTC
V1R	GCAGGTCGACTTAACTGTTTTCTTTTGCTAAAG
V1R2	AAGCACGCGGATACCTGCAC
incAF	ACCTTCCTACTCAGCCAATC
incAR	AATCGGCGAACTTCTTCTGC
hyp08F	CTCGTAATATGCAAGAGCATTGTAAG
hyp08R	GGCCGCAGAAGATATTCTGAAG
GIIF	AGCGATGCCGAGAATCTG
GIIR	TCTCGGAGTATACGGCTCTG
aadAR	TCTACGCGTTGCCTGACGATGCGTGGAG	MluI site (underlined)
aadAF	GTAACGCGTCCCGGGCCTGATAGTTTGGCTGTGAG	MluI site (underlined)
rsbV1 IBS	AAAAAAGCTTATAATTATCCTTATGCCTCTTTGGCGTGCGCCCAGATAGGGTG	targeting primers, retargeting sequences in bold/italics, BsrgI site underlined
rbsV1 EBS1d	CAGATTGTACAAATGTGGTGATAACAGATAAGTCTTTGGCCTTAACTTACCTTTCTTTGT	targeting primers, retargeting sequences in bold/italics, HindIII site underlined
rsbV1 EBS2	TGAACGCAAGTTTCTAATTTCGGTTAGGCATCGATAGAGGAAAGTGTCT	targeting primers, retargeting sequences in bold/italics
Univ	CGAAATTAGAAACTTGCGTTCAGTAAAC	targeting primers
