# Supplementary material for: The Rsb Phosphoregulatory Network Controls Availability of the Primary Sigma Factor in Chlamydia trachomatis and Influences the Kinetics of Growth and Development
Source: PLoS Pathog. 2015 Aug 27;11(8):e1005125. doi: 10.1371/journal.ppat.1005125 (PMC4552016; doi:10.1371/journal.ppat.1005125)
Supplement: S2 Table — (XLSX) [file ppat.1005125.s004.xlsx]

## Sheet: Sheet1
Table S2- Expression vectors generated in this study
Vector	Resistance	Expression product	Inserts	template	Locus ID	Primer ID Fwd	Primer ID Rev
pKT25	KanR	T25-X
			rsbW(Ct)	C.trachomatis Serovar D/UW/CX	CT549	CT1303_13	CT1303_14
			rsbW(Bs)	B.subtilis sbsp. subtilis str. 168	BSU04740	CT1303_11	CT1303_12
			rpoD	C.trachomatis Serovar D/UW/CX	CT615	CT1303_05	CT1303_06
			rpoN	C.trachomatis Serovar D/UW/CX	CT609	CT1303_07	CT1303_08
			fliA	C.trachomatis Serovar D/UW/CX	CT061	CT1303_09	CT1303_10
			sigB	B.subtilis sbsp. subtilis str. 168	BSU04730	CT1303_37	CT1303_38
			rsbT	B.subtilis sbsp. subtilis str. 168	BSU04690	CT1303_29	CT1303_30
pUT18C	AmpR	T18-X
			rsbW(Ct)	C.trachomatis Serovar D/UW/CX	CT549	CT1303_13	CT1303_14
			rsbW(Bs)	B.subtilis sbsp. subtilis str. 168	BSU04740	CT1303_11	CT1303_12
			rpoD	C.trachomatis Serovar D/UW/CX	CT615	CT1303_05	CT1303_06
			rpoN	C.trachomatis Serovar D/UW/CX	CT609	CT1303_07	CT1303_08
			fliA	C.trachomatis Serovar D/UW/CX	CT061	CT1303_09	CT1303_10
			sigB	B.subtilis sbsp. subtilis str. 168	BSU04730	CT1303_37	CT1303_38
			rsbT	B.subtilis sbsp. subtilis str. 168	BSU04690	CT1303_29	CT1303_30
pGEX-6P/1	AmpR	GST-X	rsbW(Ct)	C.trachomatis Serovar D/UW/CX	CT549	CT1306_07	CT1306_08
			rpoD	C.trachomatis Serovar D/UW/CX	CT615	CT1306_03	CT1306_04
			rpoN	C.trachomatis Serovar D/UW/CX	CT609	CT1401_03	CT1401_04
			fliA	C.trachomatis Serovar D/UW/CX	CT061	CT1306_01	CT1306_02
			ct259	C.trachomatis Serovar D/UW/CX	CT259	CT1402_01	CT1402_02
			rsbV1	C.trachomatis Serovar D/UW/CX	CT424	CT1306_11	CT1306_12
			rsbV2	C.trachomatis Serovar D/UW/CX	CT765	CT1306_13	CT1306_14
			rsbV1 S56A	pGEX-rsbV1		CT1309_03	CT1309_04
			rsbV1 S56D	pGEX-rsbV1		CT1309_01	CT1309_02
			rsbV2 S55A	pGEX-rsbV2		CT1309_07	CT1309_08
			rsbV2 S55D	pGEX-rsbV2		CT1309_05	CT1309_06
			PP2C-domain of rsbU(Ct)	C.trachomatis Serovar D/UW/CX		CT1402_07	CT1402_06
