# Supplementary material for: The Rsb Phosphoregulatory Network Controls Availability of the Primary Sigma Factor in Chlamydia trachomatis and Influences the Kinetics of Growth and Development
Source: PLoS Pathog. 2015 Aug 27;11(8):e1005125. doi: 10.1371/journal.ppat.1005125 (PMC4552016; doi:10.1371/journal.ppat.1005125)
Supplement: S3 Table — (XLSX) [file ppat.1005125.s005.xlsx]

## Sheet: Sheet6
Table S3- Primers for shuttle vector generation via Gibson Assembly
Plasmid	Components	Primer ID	Amplicon	Template
pCT308-GFP	Vector A	CT1205_08	5579	pGFP::SW2
		CT1205_09
	Vector B	CT1205_06	5473	pGFP::SW2
		CT1205_07
	TetR system	CT1205_04	905	pRPF185
		CT1205_05
pCT1310-RsbW	Vector A	CT1310_02	5999	pCT308-GFP
		CT1310_01
	Vector B	CT1310_04	4575	pCT308-GFP
		CT1310_03
	rsbW insert	CT1310_06	463	C.tra Ser D/UW/CX
		CT1310_05
pCT1310-RsbV1	Vector A	CT1310_02	5999	pCT308-GFP
		CT1310_01
	Vector B	CT1310_04	4575	pCT308-GFP
		CT1310_03
	rsbV1 insert	CT1311_01	377	C.tra Ser D/UW/CX
		CT1311_02
